# Supplementary material for: Clinical Molecular and Genomic Epidemiology of Morganella morganii in China
Source: Front Microbiol. 2021 Sep 28;12:744291. doi: 10.3389/fmicb.2021.744291 (PMC8507844; doi:10.3389/fmicb.2021.744291)
Supplement: Supplementary file 2 [file Data_Sheet_2.xlsx]

## Sheet: Table S1
TABLE S1 Oligonucleotides used in this study
Name	Sequnece (5’ –3’)	Annealing temperature (℃)	Reference	Usage
blaKPC_F	CGTCTAGTTCTGCTGTCTTG	52	(Cai et al., 2019)	Resistance genes detectiona
blaKPC_R	CTTGTCATCCTTGTTAGGCG
blaNDM_F	GGCGGAATGGCTCATCACGA	52	(Cai et al., 2019)
blaNDM_R	CGCAACACAGCCTGACTTTC
blaIMP_F	GGAATAGAGTGGCTTAAYTCTC	50	(Cai et al., 2019)
blaIMP_R	GGTTTAAYAAAACAACCACC
blaVIM_F	GATGGTGTTTGGTCGCATA	56	(Cai et al., 2019)
blaVIM_R	CGAATGCGCAGCACCAG
blaOXA-48_F	GCGTGGTTAAGGATGAACAC	54	(Cai et al., 2019)
blaOXA-48_R	CATCAAGTTCAACCCAACCG
blaTEM_F	AGGAAGAGTATGATTCAACA	55	(Xiao-min et al., 2014)
blaTEM_R	CTCGTCGTTTGGTATGGC
blaCTX-M_F	ATGTGCAGYACCAGTAARGT	50	(Cai et al., 2019)
blaCTX-M_R	TGGGTRAARTARGTSACCAGA
blaSHV_F	TGCGCAAGCTGCTGACCAGC	55	(Xiao-min et al., 2014)
blaSHV_R	TTAGCGTTGCCAGTGCTCGA
qnrA_F	ATTTCTCACGCCAGGATTTG	53	(Szabó et al., 2018)
qnrA_R	GATCGGCAAAGGTTAGGTCA
qnrB_F	ATGACGCCATTACTGTATAA	47	(Szabó et al., 2018)
qnrB_R	GATCGCAATGTGTGAAGTTT
qnrC_F	GGGTTGTACATTTATTGAATC	47	(Szabó et al., 2018)
qnrC_R	TCCACTTTACGAGGTTCT
qnrS_F	ACGACATTCGTCAACTGCAA	54	(Szabó et al., 2018)
qnrS_R	TAAATTGGCACCCTGTAGGC
qnrD_F	CGAGATCAATTTACGGGGAATA	51	(Szabó et al., 2018)
qnrD_R	AACAAGCTGAAGCGCCTG
qepA _F	GCAGGTCCAGCAGCGGGTAG	58	(Szabó et al., 2018)
qepA _R	CTTCCTGCCCGAGTATCGTG
oqxA _F	CTCGGCGCGATGATGCT	59	(Szabó et al., 2018)
oqxA _R	CCACTCTTCACGGGAGACGA
oqxB _F	TTCTCCCCCGGCGGGAAGTAC	61	(Szabó et al., 2018)
oqxB _R	CTCGGCCATTTTGGCGCGTA
aac(6′)-Ib-cr_F	TTGCGATGCTCTATGAGTGGCTA	58	(Szabó et al., 2018)
aac(6′)-Ib-cr_R	CTCGAATGCCTGGCGTGTTT
2224bp_gap_F	AGTCGGCAAATAATGTCTAAC	55	This study	Gap-PCR for PGI2-C55b
2224bp_gap_R	ACCCTTGGCTGGTCTCCT
819bp_gap_F	TGATACCGTCAGCCGAACA	55	This study
819bp_gap_R	GAGACCCGAGCGTAACCA
819bp2_gap_F	TCCGCCAGATAGTTCAGATAGG	55	This study
819bp2_gap_R	GCAAACGCTCTTCCAGGTAC
820bp_gap_F	ACGAATGCGGATAGAATG	55	This study
820bp_gap_R	TACCCTCACGGCAGAAAC
2637bp_gapcc_F	CATCGGGTCGTCATCCAC	55	This study
2637bp_gapcc_R	GCAAACAAGTCATCGCAAG
blaCTX-M-fosA3_F	ATCAATGCCACACCCAGTCT	57	This study
blaCTX-M-fosA3_R	TCTTTCCATACCTCAGCCCC
msr(E)-aac(6’)-Ib-cr_F	TTCCTGCTCCGTTATCACCC	57	This study
msr(E)-aac(6’)-Ib-cr_R	GGAATCGTTGCTGTTGGTCA
11bp_gap-F	AGCAACCGACTACCAGGAAA	55	This study	Gap-PCR for pZYM28-OXA-181b
11bp_gap-R	GTCTTCCGGGATCTCACCAG
a. Resistance genes detection was performed with the following amplification procedure: initial denaturation at 94°C for 10 min, 30 cycles of denaturation at 94°C for 30 s, annealing for 40 s, and elongation at 72°C for 50 s, followed by elongation at 72°C for 5 min.
b. Gap-PCR was performed with the following thermal conditions: initial denaturation at 98 °C for 10 s, 32 cycles of denaturation at 98°C for 10 s, annealing for 5 s, and elongation at 72 °C for 30 s.

## Sheet: Table S2
TABLE S2 Sample types of Morganella morganii clinical isolates
Source	Hospital ZY (n=82)	Hospital SZY (n=112)	Hospital NX (n=141)	Total (n=335)
	(%)	(%)	(%)	(%)
Sputum	2.4	10.7	18.4	11.9
Urine	13.4	42.9	21.3	26.6
Shunt fluid	24.4	1.8	8.5	10.2
Wound secretion	17.1	8.9	16.3	14
Pus	15.9	4.5	2.1	6.3
Blood	13.4	3.6	6.4	7.2
Bile	0	1.8	19.9	9
Sterile body fluids	6.1	2.7	0	2.4
Semen	0	8.9	0	3
Catheter	3.7	0	0	0.9
Cotton swab	2.4	5.4	0	2.4
Tissue	1.2	0.9	0	0.6
Other	0	0.9	6.4	3
Missing	0	7.1	0.7	2.7
Total	100	100	100	100
Three hospitals	χ2=85.0a P<0.001
comparation
Hospital ZY, The First Affiliated Hospital of Sun Yat-sen University, Guangzhou, China; Hospital SZY, Guangdong Provincial Hospital of Traditional Chinese Medicine, Guangzhou, China; Hospital NX, General Hospital of Ningxia Medical University, Yinchuan, China.
a. Bile, sterile body fluids, semen, catheter, cotton swab, tissue, other and missing rows were combined as one row, and then chi-square test was carried out.

## Sheet: Table S3
TABLE S3 Department types of Morganella morganii clinical isolates
Department		Hospital ZY (n=82)	Hospital SZY (n=112)	Hospital NX (n=141)	Total (n=335)
		(%)	(%)	(%)	(%)
Medicine	General Internal Medicine	1.2	13.4	0	4.8
	Neurology	1.2	8.9	4.3	5.1
	Hematology	2.4	0.9	0	0.9
	Nephrology	1.2	1.8	1.4	1.5
	Endocrinology	1.2	0	1.4	0.9
	Respiratory Medicine	0	0	2.1	0.9
	Gastrointestinal Medicine	0	1.8	0	0.6
	Oncology	2.4	0	0.7	0.9
	Cardiovascular Center	0	0.9	2.1	1.2
	Cerebral Vascular Clinic	0	0	1.4	0.6
	Medicine Total	9.8	27.7	13.5	17.3
Surgery	General Surgery	3.7	25.9	0	9.6
	Hepatic-biliary-pancreatic Surgery	3.7	1.8	29.8	14
	Gastroenterology Surgery	14.6	0.9	3.6	5.4
	Anorectal Surgery	4.9	1.8	2.8	3
	Urology	2.4	0.9	6.4	3.6
	Burn Center	15.9	0	5	6
	Orthopedics	2.4	3.6	5	3.9
	Neurosurgery	0	0	2.1	0.9
	Vascular Surgery	0	0	2.8	1.2
	Organization Transplantation	4.9	1.8	0	1.8
	Microsurgery	2.4	0	0	0.6
	Surgery Total	54.9	36.6	57.5	49.9
	Intensive Care Unit	14.6	8.9	10.6	11
	Obstetrics and Gynecology	4.9	0	1.4	1.8
	Pediatric	8.5	0	0	2.1
	Infertility Clinic	0	3.6	0	1.2
	Emergency Department	4.9	1.8	8.5	5.4
	Dermatology	0	6.3	0.7	2.4
	Radiology Department	1.2	0.9	2.1	1.5
	Rehabilitation Center	0	5.4	0.7	2.1
	Missing	1.2	8.9	5	5.4
	Total	100	100	100	100
Hospital ZY, The First Affiliated Hospital of Sun Yat-sen University, Guangzhou, China; Hospital SZY, Guangdong Provincial Hospital of Traditional Chinese Medicine, Guangzhou, China; Hospital NX, General Hospital of Ningxia Medical University, Yinchuan, China.

## Sheet: Table S4
TABLE S4 Antibiotic resistance rates of Morganella morganii clinical isolates
Antibiotics	Hospital ZY (n=82)			Hospital SZY (n=112)			Hospital NX (n=141)			Total (n=335)			Three hospitals comparation
	(%)			(%)			(%)			(%)
	S	I	R	S	I	R	S	I	R	S	I	R
MEM	98.8	1.2	0	100	0	0	99.3	0.7	0	99.4	0.6	0	\
ETP	98.8	1.2	0	100	0	0	99.3	0.7	0	99.4	0.6	0	\
TZP	98.8	1.2	0	92	2.7	5.4	93.6	0.7	5.7	94.3	1.5	4.2	χ2=4.7b	P>0.05
CROc,d	92.7	1.2	6.1	86.6	3.6	9.8	63.8	14.2	22	78.5	7.5	14	χ2=33.4	P<0.001
CAZc,d	90.2	1.2	8.5	85.7	4.5	9.8	61	5	34	76.4	3.9	19.7	χ2=35.2	P<0.001
FEPc,d	98.8	1.2	0	96.4	0.9	2.7	86.5	7.8	5.7	92.8	3.9	3.3	χ2=15.0b	P<0.001
ATMc,	98.8	0	1.2	89.3	1.8	8.9	85.8	2.8	11.4	90.2	1.8	8.1	χ2=10.0b	P<0.05
CIPc,d	87.8	1.2	11	78.6	6.3	15.2	56.7	22.7	20.6	71.6	11.9	16.4	χ2=35.8	P<0.001
LVXe,f	81.7	3.7	14.6	83	4.5	12.5	97.2	0.7	2.1	88.7	2.7	8.7	χ2=17.9a	P<0.05
GENc,d	89	0	11	84.8	0.9	14.3	70.2	4.3	25.5	79.7	2.1	18.2	χ2=14.1b	P<0.05
TOB	91.5	4.9	3.7	83	11.6	5.4	80.1	13.5	6.4	83.9	10.8	5.4	χ2=5.3a	P>0.05
AMK	98.8	0	1.2	100	0	0	100	0	0	99.7	0	0.3	\
SXTc,d	78.1	1.2	20.7	69.6	0	30.4	44	0	56	60.9	0.3	38.8	χ2=30.7b	P<0.001
MDRc	4.9			8.9			18.4			11.9			χ2=10.5	P<0.05
S, susceptible; I, intermediate; R, resistant. MEM, meropenem; ETP, ertapenem; TZP, piperacillin-tazobactam; CRO, ceftriaxone; CAZ, ceftazidime; FEP, cefepime; ATM, aztreonam; CIP, ciprofloxacin; LVX, levofloxacin; GEN, gentamicin; TOB, tobramycin; AMK, amikacin; SXT, trimethoprim-sulfamethoxazole. Hospital ZY, The First Affiliated Hospital of Sun Yat-sen University, Guangzhou, China; Hospital SZ…
a. Using Fisher’s exact test.
b. "I"column was combined with "R" column as '' non-susceptible" column, and then chi-square tests were carried out.
c. Resistance rate in Hospital NX was higher than Hospital ZY (chi-square test pairwise comparison, adjusted α=0.017).
d. Resistance rate in Hospital NX was higher than Hospital SZY (chi-square test pairwise comparison, adjusted α=0.017).
e. Resistance rate in Hospital ZY was higher than Hospital NX (chi-square test pairwise comparison, adjusted α=0.017).
f. Resistance rate in Hospital SZY was higher than Hospital NX (chi-square test pairwise comparison, adjusted α=0.017).
\. Dissatisfaction the preconditions of chi-square test.

## Sheet: Table S5
TABLE S5 Coexistence of ESBLs and PMQR resistance genes in Morganella morganii clinical isolates
Clinical information						Susceptibility											MDR	ESBL-encoding & PMQR genes
Hospital	Number	Department	Source	MEM	ETP	TZP	CRO	CAZ	FEP	ATM	CIP	LVX	GEN	TOB	AMK	SXT
Hospital ZY	zy_m1	General Surgery	Pus	S	S	S	R	S	I	S	R	R	R	I	S	I	Yes	blaCTX-M-139, aac(6’)Ib-cr
	zy_m12	Pediatric	Urine	S	S	S	S	S	S	S	S	S	S	S	S	S		blaCTX-M-162, qnrD1
	zy_m28	Gastroenterology Surgery	Shunt fluid	I	I	I	R	S	S	S	R	I	R	R	S	R	Yes	blaCTX-M-3, qnrS1, aac(6’)Ib-cr
	zy_m67	Nephrology	Sterile body fluids	S	S	S	S	S	S	S	S	R	S	S	S	R		blaTEM-104, qnrD1, aac(6’)Ib-cr
	zy_m70	Gastroenterology Surgery	Shunt fluid	S	S	S	S	R	S	S	S	S	S	S	S	R		blaCTX-M-162, qnrD1
Hospital SZY	szy_m8	General Surgery	Urine	S	S	S	S	S	S	S	S	S	S	S	S	S		blaTEM-104, qnrD1
	szy_m19	General Internal Medicine	Urine	S	S	S	S	S	S	S	I	S	R	I	S	R		blaTEM-104, qnrD1
	szy_m34	Other	Urine	S	S	S	S	S	S	S	R	R	R	R	S	R		blaTEM-104, aac(6’)Ib-cr
	szy_m38	General Internal Medicine	Urine	S	S	S	S	S	S	S	R	S	R	I	S	R	Yes	blaTEM-104, qnrD1, aac(6’)Ib-cr
	szy_m41	Rehabilitation	Sputum	S	S	S	S	S	S	S	S	S	R	R	S	R		blaTEM-104, qnrD1
	szy_m71	Neurology	Urine	S	S	S	R	S	S	S	S	R	S	S	S	S		blaTEM-104, blaCTX-M-162, qnrD1, aac(6’)Ib-cr
	szy_m93	General Internal Medicine	Sputum	S	S	S	R	S	S	S	R	R	S	I	S	S	Yes	blaTEM-104, blaCTX-M-162, qnrD1, aac(6’)Ib-cr
	szy_m103	General Internal Medicine	Sputum	S	S	S	R	S	S	S	R	R	S	I	S	S		blaTEM-104, blaCTX-M-162, qnrD1, aac(6’)Ib-cr
Hospital NX	nx_m1	ICU	Blood	S	S	S	R	R	R	R	R	S	R	I	S	R	Yes	blaCTX-M-36, qnrD1
	nx_m3	Emergency Department	Sputum	S	S	S	S	S	S	S	R	S	R	I	S	R	Yes	blaTEM-104, qnrD1, aac(6’)Ib-cr
	nx_m6	Radiology	Urine	S	S	S	S	S	S	S	R	R	R	R	S	R	Yes	blaTEM-104, qnrD1, aac(6’)Ib-cr
	nx_m9	Emergency Department	Pus	S	S	S	S	S	S	S	R	S	R	I	S	R	Yes	blaTEM-186, qnrD1, aac(6’)Ib-cr
	nx_m21	Anorectal Surgery	Shunt fluid	S	S	S	R	R	S	S	S	S	R	S	S	R	Yes	blaCTX-M-162, qnrD1
	nx_m23	Urology	Urine	S	S	S	S	S	S	R	S	S	R	S	S	S		blaCTX-M-104, qnrD1
	nx_m50	Emergency Department	Wound secretion	S	S	S	S	S	S	S	R	S	R	I	S	R	Yes	blaTEM-104, qnrD1
	nx_m52	ICU	Urine	S	S	S	R	R	R	R	R	S	R	I	S	R	Yes	blaCTX-M-104, qnrD1
	nx_m53	Hepatic-biliary-pancreatic Surgery	Other	S	S	S	S	S	S	S	R	S	R	I	S	R	Yes	blaCTX-M-36, qnrD1
	nx_m65	Nephrology	Urine	S	S	S	I	S	S	S	I	S	R	I	S	R		blaCTX-M-36, aac(6’)Ib-cr
	nx_m67	Hepatic-biliary-pancreatic Surgery	Shunt fluid	S	S	S	R	R	S	R	I	S	S	S	S	R		blaTEM-104, blaCTX-M-36, qnrS1
	nx_m85	Gastroenterology Surgery	Shunt fluid	S	S	S	S	S	S	S	I	S	R	R	S	R		blaTEM-104, qnrD1
	nx_m87	Gastroenterology Surgery	Wound secretion	S	S	S	I	S	S	S	I	S	R	R	S	R		blaCTX-M-104, qnrD1, aac(6’)Ib-cr
	nx_m98	Hepatic-biliary-pancreatic Surgery	Bile	S	S	S	S	S	S	S	S	S	S	S	S	S		blaTEM-104, qnrA1, aac(6’)Ib-cr
	nx_m100	Emergency Department	Sputum	S	S	S	S	S	S	S	R	S	R	I	S	R	Yes	blaTEM-104, qnrD1, aac(6’)Ib-cr
	nx_m102	Urology	Urine	S	S	S	R	R	R	R	R	I	R	I	S	R	Yes	blaCTX-M-162, qnrD1
	nx_m115	Orthopedics	Wound secretion	S	S	S	I	S	S	S	S	S	S	S	S	S		blaTEM-104, blaCTX-M-162, aac(6’)Ib-cr
	nx_m116	Endocrinology	Wound secretion	S	S	S	R	S	I	S	R	S	R	R	S	R	Yes	blaCTX-M-139, qnrD1, aac(6’)Ib-cr
	nx_m118	Hepatic-biliary-pancreatic Surgery	Bile	S	S	S	S	S	S	S	S	S	S	S	S	S		blaTEM-104, qnrD1, aac(6’)Ib-cr
	nx_m127	Radiology	Urine	S	S	S	S	S	S	S	R	R	R	R	S	R	Yes	blaTEM-104, qnrA1, qnrD1, aac(6’)Ib-cr
	nx_m130	Gastroenterology Surgery	Other	S	S	S	S	S	S	S	S	S	R	S	S	S		blaCTX-M-104, qnrD1
S, susceptible; I, intermediate; R, resistant. MEM, meropenem; ETP, ertapenem; TZP, piperacillin-tazobactam; CRO, ceftriaxone; CAZ, ceftazidime; FEP, cefepime; ATM, aztreonam; CIP, ciprofloxacin; LVX, levofloxacin; GEN, gentamicin; TOB, tobramycin; AMK, amikacin; SXT, trimethoprim-sulfamethoxazole. MDR, multidrug resistance; ESBL, extended-spectrum β-lactamase; PMQR, plasmid mediated quinolone re…

## Sheet: Table S6
TABLE S6 MIC results of donors and transconjugants in the conjugation experiment
MICs (μg/mL)	MEM	ETP	TZP	CRO	CAZ	FEP	ATM	CIP	LEV	GEN	TOB	AMK	SXT
zy_m28	2 I	1 I	32 I	4 R	<=0.12 S	0.5 S	<=0.5 S	>=4 R	1 I	>=32 R	>=32 R	<=2 S	>=320 R
nx_m63	2 I	1 I	<=4 S	<=0.25 S	2 S	<=0.12 S	<=0.5 S	<=0.5 S	<=0.5 S	8 I	<=1 S	<=2 S	<=20 S
E. coli C600	<=0.12 S	<=0.12 S	<=1 S	<=0.12 S	<=0.12 S	<=0.12 S	<=0.5 S	<=0.5 S	<=0.5 S	<=1 S	<=1 S	<=1 S	<=20 S
zy_m28-E. coli C600	≥32 R	≥32 R	≥64 R	≥32 R	≥32 R	≥32 R	≥32 R	≥32 R	≥32 R	<=1 S	<=1 S	<=1 S	<=20 S
nx_m63-E. coli C600	≥32 R	≥32 R	≥64 R	≥32 R	≥32 R	≥32 R	≥32 R	<=0.5 S	<=0.5 S	<=1 S	<=1 S	<=1 S	<=20 S
S, susceptible; I, intermediate; R, resistant. MEM, meropenem; ETP, ertapenem; TZP, piperacillin-tazobactam; CRO, ceftriaxone; CAZ, ceftazidime; FEP, cefepime; ATM, aztreonam; CIP, ciprofloxacin; LVX, levofloxacin; GEN, gentamicin; TOB, tobramycin; AMK, amikacin; SXT, trimethoprim-sulfamethoxazole.

## Sheet: Table S7
Table S7 A summary of BAPS clusters, putative MGEs, resistance genes and biosample information for the Morganella morganii used for phlogenomic analysis
The order of phylogenomic tree leaves	Accession	BAPS sequence cluster	PopPUNK cluster	putative IME/ICE	carbapenem/polymyxin -resistant MGEs	Biosample	Assembly	Strain	Country	Host	Source	Year	SRA sample	Aminoglycoside	Aminoglycoside	Aminoglycoside	Aminoglycoside	Aminoglycoside	Aminoglycoside	Aminoglycoside	Aminoglycoside	Aminoglycoside	Aminoglycoside	Aminoglycoside	Aminoglycoside	Aminoglycoside	Aminoglycoside	Aminoglycoside	Aminoglycoside	Aminoglycoside	Aminoglycoside	Aminoglycoside	Aminoglycoside	Aminoglycoside	Aminoglycoside	Aminoglycoside	Aminoglycoside	Aminoglycoside	Aminoglycoside	Aminoglycoside,Fluoroquinolone	Beta-lactam	Beta-lactam	Beta-lactam	Beta-lactam	Beta-lactam	Beta-lactam	Beta-lactam	Beta-lactam	Beta-lactam
														aac(3)-Ia	aac(3)-IIa	aac(3)-IId	aac(3)-IV	aac(6')-aph(2'')	aac(6')-Ib	aac(6')-Ib3	aadA1	aadA2	aadA2b	aadA5	aadA7	aadA13	aadA16	aadA22	aadB	aph(2'')-Ia	aph(3')-Ia	aph(3'')-Ib	aph(3')-VI	aph(3')-VIb	aph(4)-Ia	aph(6)-Id	armA	rmtB	rmtC	aac(6')-Ib-cr	blaCARB-2	blaCMY-4	blaCTX-M-1	blaCTX-M-3	blaCTX-M-15	blaCTX-M-55	blaDHA-1	blaDHA-2	blaDHA-4
1	GCA_003996855		46			SAMN07540837	GCA_003996855	MMsCG	New Zealand	Costelytra giveni	\	2010	\	0	0	0	0	0	0	0	0	0	0	0	0	0	0	0	0	0	0	0	0	0	0	0	0	0	0	0	0	0	0	0	0	0	0	0	0
2	GCA_014050645	SC2	51	SGI1-U		SAMN12905637	GCA_014050645	PA17/10312	Austria:Vienna	goose	brain	\	\	0	0	0	0	0	0	0	0	0	0	0	0	0	0	0	0	0	0	0	0	0	0	0	0	0	0	0	0	0	0	0	0	0	0	0	0
3	GCA_003034205	SC2	17			SAMN08142803	GCA_003034205	FAM24091	Switzerland	\	cheese	2017-03-28	\	0	0	0	0	0	0	0	0	0	0	0	0	0	0	0	0	0	0	0	0	0	0	0	0	0	0	0	0	0	0	0	0	0	0	0	0
4	DRR015793	SC2	17			SAMD00016705	\	\	\	\	\	\	DRS013901	0	0	0	0	0	0	0	0	0	0	0	0	0	0	0	0	0	0	0	0	0	0	0	0	0	0	0	0	0	0	0	0	0	0	0	0
5	GCA_011754435	SC2	50			SAMN14342350	GCA_011754435	M.m274	\	\	\	\	\	0	0	0	1	0	0	0	0	1	0	0	0	0	0	0	0	0	0	0	0	0	1	0	0	0	0	0	0	0	0	0	0	0	0	0	0
6	GCA_902387785	SC2	20	ICEVscSpa2		SAMEA5852018	GCA_902387785	ERS3640543	USA	\	human gut	\	ERS3640543	0	0	0	0	0	0	0	0	0	0	0	0	0	0	0	0	0	0	0	0	0	0	0	0	0	0	0	0	0	0	0	0	0	0	0	0
7	GCA_001274995	SC2	20			SAMN03813741	GCA_001274995	TW17014	USA:Michigan	Homo sapiens	stool	2013	\	0	0	0	0	0	0	0	0	0	0	0	0	0	0	0	0	0	0	0	0	0	0	0	0	0	0	0	0	0	0	0	0	0	0	0	0
8	SRR8926911	SC2	91			SAMN11461903	\	IFSH00434	USA:AL	\	sea water	2017-11-01	SRS4647182	0	0	0	0	0	0	0	0	0	0	0	0	0	0	0	0	0	0	0	0	0	0	0	0	0	0	0	0	0	0	0	0	0	0	0	0
9	SRR14209352	SC2	89			SAMN18711027	\	\	Australia	Homo sapiens	blood	2017-06-20	SRS8680570	0	0	0	0	0	0	0	0	0	0	0	0	0	0	0	0	0	0	0	0	0	0	0	0	0	0	0	0	0	0	0	0	0	0	0	0
10	SRR11028884	SC2	85	ICEPm1	blaIMP-27-carrying class 2 integron	SAMN14007630	\	N19-00225	Canada	Homo sapiens	\	2019	SRS6108350	0	0	0	0	0	0	0	1	0	0	0	0	0	0	0	0	0	0	0	0	0	0	0	0	0	0	0	0	0	0	0	0	0	0	0	0
11	SRR8926893	SC2	11			SAMN11461882	\	IFSH00445	USA:AL	\	sea water	2018-01-01	SRS4647171	0	0	0	0	0	0	0	0	0	0	0	0	0	0	0	0	0	0	0	0	0	0	0	0	0	0	0	0	0	0	0	0	0	0	0	0
12	GCA_016071255	SC2	11			SAMN11461882	GCA_016071255	IFSH00445	USA:AL	\	sea water	2018-01-01	SRS4647171	0	0	0	0	0	0	0	0	0	0	0	0	0	0	0	0	0	0	0	0	0	0	0	0	0	0	0	0	0	0	0	0	0	0	0	0
13	SRR8926895	SC2	11			SAMN11461888	\	IFSH00438	USA:AL	\	sea water	2018-01-01	SRS4647172	0	0	0	0	0	0	0	0	0	0	0	0	0	0	0	0	0	0	0	0	0	0	0	0	0	0	0	0	0	0	0	0	0	0	0	0
14	GCA_016070985	SC2	11			SAMN11461897	GCA_016070985	IFSH00437	USA:AL	\	sea water	2018-01-01	SRS4647184	0	0	0	0	0	0	0	0	0	0	0	0	0	0	0	0	0	0	0	0	0	0	0	0	0	0	0	0	0	0	0	0	0	0	0	0
15	GCA_016071155	SC2	11			SAMN11461888	GCA_016071155	IFSH00438	USA:AL	\	sea water	2018-01-01	SRS4647172	0	0	0	0	0	0	0	0	0	0	0	0	0	0	0	0	0	0	0	0	0	0	0	0	0	0	0	0	0	0	0	0	0	0	0	0
16	GCA_018456225	SC2	69	SGI1-K4/Q3/ICEPmiChn3		SAMN17080434	GCA_018456225	2016-A0073PB	China:Heilongjiang	pig	\	2016	\	0	0	0	0	0	0	0	1	0	0	0	0	0	0	0	1	0	0	0	0	0	0	0	0	0	0	0	0	0	0	0	0	0	0	0	0
17	GCA_001263435	SC2	39	PGI2-MG201402		SAMN03944814	GCA_001263435	INSRALV892	Portugal	\	animal	\	\	0	0	0	0	0	0	0	1	0	0	0	0	0	0	0	0	0	1	0	0	0	0	1	0	0	0	1	0	0	0	0	0	0	0	0	0
18	GCA_900453145	SC2	83	GISul2		SAMEA104338361	GCA_900453145	NCTC12358	\	\	stool	1900/1990	ERS1963339	0	0	0	0	0	0	0	0	0	0	0	0	0	0	0	0	0	0	0	0	0	0	0	0	0	0	0	0	0	0	0	0	0	0	0	0
19	GCA_001006565	SC2	13			SAMN03145039	GCA_001006565	L3	Malaysia	\	lettuce leaves	2013	\	0	0	0	0	0	0	0	1	0	0	0	0	0	0	0	0	0	0	0	0	0	0	0	0	0	0	0	0	0	0	0	0	0	0	0	0
20	ERR3515865	SC2	13		blaNDM-1-carrying IncN plasmid	SAMEA5949563	\	599-16	Germany	Homo sapiens	clinical sample	2016-03-14	ERS3738049	0	0	0	0	0	0	0	1	0	0	0	0	0	0	0	0	0	0	0	0	0	0	1	0	0	0	0	0	0	0	0	0	0	0	0	0
21	ERR3515864	SC2	13	SGI3-U	blaNDM-1-carrying IncN plasmid	SAMEA5949562	\	28-16	Germany	Homo sapiens	clinical sample	2015-12-28	ERS3738048	0	0	0	1	0	0	0	1	0	0	0	0	0	0	0	0	0	1	0	0	0	1	1	0	0	0	0	0	0	1	0	0	0	0	0	0
22	ERR3515863	SC2	13	SGI2-U	blaNDM-1-carrying IncN plasmid	SAMEA5949561	\	27-16	Germany	Homo sapiens	clinical sample	2015-12-15	ERS3738047	0	0	0	0	0	0	0	1	0	0	0	0	0	0	0	0	0	0	0	0	0	0	1	0	0	0	0	0	0	0	0	0	0	0	0	0
23	SRR9703248		92			SAMN12241985	\	\	Germany	Apis mellifera	gut	2016-02-01	SRS5112315	0	0	0	0	0	0	0	0	0	0	0	0	0	0	0	0	0	0	0	0	0	0	0	0	0	0	0	0	0	0	0	0	0	0	0	0
24	GCA_000950365	SC8	37			SAMN03295488	GCA_000950365	GCSL-TSO-24	USA:AL	\	tuna salad	2013-06-18	\	0	0	0	0	0	0	0	0	0	0	0	0	0	0	0	0	0	0	0	0	0	0	0	0	0	0	0	0	0	0	0	0	0	0	0	0
25	GCA_000633515	SC8	34			SAMN02729859	GCA_000633515	H1r	Malaysia	\	Carnivorous Plant Phytotelma	\	\	0	0	0	0	0	0	0	0	0	0	0	0	0	0	0	0	0	0	0	0	0	0	0	0	0	0	0	0	0	0	0	0	0	0	0	0
26	GCA_015903665	SC8	61			SAMN15868978	GCA_015903665	ARLG-3209	USA:South	Homo sapiens	\	2016	SRS7252281	0	0	0	0	0	0	0	0	0	0	0	0	0	0	0	0	0	0	0	0	0	0	0	0	0	0	0	0	0	0	0	0	0	0	0	0
27	GCA_015892085	SC8	59			SAMN06165949	GCA_015892085	2232	USA:Texas	environmental	air sample	2010-10-01	SRS1870976	0	0	0	0	0	0	0	0	0	0	0	0	0	0	0	0	0	0	0	0	0	0	0	0	0	0	0	0	0	0	0	0	0	0	0	0
28	GCA_015892125	SC8	60			SAMN06165950	GCA_015892125	2231	USA:Texas	Anastrepha ludens	white larva	2011-11-01	SRS1870975	0	0	0	0	0	0	0	0	0	0	0	0	0	0	0	0	0	0	0	0	0	0	0	0	0	0	0	0	0	0	0	0	0	0	0	0
29	GCA_003071325	SC7	23	ICEPm1	blaKPC-2-carrying IncN plasmid	SAMN04014974	GCA_003071325	AR_0133	\	\	\	\	SRS1256873	0	0	0	0	0	0	0	1	0	0	0	0	0	0	0	0	0	0	0	0	0	0	0	0	0	0	0	0	0	0	0	0	0	0	0	0
30	GCA_015902585	SC7	23			SAMN15868194	GCA_015902585	ARLG-3525	USA:Northeast	Homo sapiens	\	2016	SRS7252881	0	0	0	0	0	0	0	1	0	0	0	0	0	0	0	0	0	0	0	0	0	0	0	0	0	0	0	0	0	0	0	0	0	0	0	0
31	ERR4782018	SC7	32	SGI1-Q3		SAMEA5936599	\	\	\	\	\	\	ERS3725073	0	0	0	0	0	0	0	0	0	0	0	0	0	0	0	0	0	0	0	0	0	0	0	0	0	0	0	0	0	0	0	0	0	0	0	0
32	GCA_015356505	SC7	57		mcr-1-carrying IS26-mediated transposon	SAMN16125007	GCA_015356505	COL10	\	\	broiler carcass	2019	\	0	0	0	0	0	0	0	0	0	0	0	0	0	0	0	0	0	0	0	0	0	0	0	0	0	0	0	0	0	0	0	0	0	0	0	0
33	SRR14209348	SC7	88	ICEPm1		SAMN18711030	\	\	Australia	Homo sapiens	blood	2019-02-09	SRS8680574	0	0	0	0	0	0	0	0	0	0	0	0	0	0	0	0	0	0	0	0	0	0	0	0	0	0	0	0	0	0	0	0	0	0	0	0
34	GCA_900142745	SC7	82			SAMN05216301	GCA_900142745	NLAE-zl-C84	\	\	\	\	SRS1685791	0	0	0	0	0	0	0	0	0	0	0	0	0	0	0	0	0	0	0	0	0	0	0	0	0	0	0	0	0	0	0	0	0	0	0	0
35	GCA_014284045	SC10-A	54			SAMN15828147	GCA_014284045	szy_m22	China:Guangzhou	Homo sapiens	urine	2011	SRS7236024	0	0	0	0	0	0	0	0	0	0	0	0	0	0	0	0	0	0	0	0	0	0	0	0	0	0	1	0	0	0	0	0	0	0	0	0
36	GCA_018474625	SC10-A	71			SAMN16534617	GCA_018474625	F862	China:Zhujiang	Homo sapiens	\	2016	\	0	0	0	0	0	0	0	0	0	0	0	0	0	0	0	0	0	0	0	0	0	0	0	0	0	0	0	0	0	0	0	0	0	0	0	0
37	GCA_016618235	SC10-A	63		blaNDM-1-carrying IS26-mediated transposon	SAMN16124556	GCA_016618235	GDMM86	China	\	environment	2020-04-01	\	0	0	0	1	0	0	0	1	1	0	0	0	0	0	0	0	0	1	0	1	0	1	0	0	0	0	0	0	0	0	0	0	0	0	0	0
38	GCA_018474925	SC10-A	78	SGI1-A		SAMN16534602	GCA_018474925	C213	China:Zhujiang	Homo sapiens	urine	2015	\	0	0	0	0	0	0	0	0	0	0	0	0	0	0	0	0	0	0	0	0	0	0	0	0	0	0	0	0	0	0	0	0	0	0	0	0
39	GCA_018475285	SC10-A	80	ICEPmiChn3/ICE6441		SAMN16534585	GCA_018475285	1701013	China:Jiaxing	animal	stool	2017	\	0	0	0	1	0	0	0	0	1	0	0	0	0	0	0	0	0	1	0	0	0	1	0	0	0	0	1	0	0	0	1	0	0	0	0	0
40	GCA_018474885	SC10-A	76			SAMN16534605	GCA_018474885	C234	China:Zhujiang	Homo sapiens	urine	2015	\	0	0	0	0	0	0	0	0	0	0	0	0	0	0	0	0	0	0	0	0	0	0	0	0	0	0	0	0	0	0	0	0	0	0	0	1
41	GCA_016925135	SC10-A	64	PGI2-MG201402/SGI1-A/ICEPmiChn3		SAMN17917337	GCA_016925135	Colony326	Thailand:Songkhla	\	food	\	\	0	0	0	0	0	0	0	0	0	0	0	0	0	0	0	0	0	0	0	0	0	0	0	0	0	0	0	0	0	0	0	0	0	0	0	0
42	GCA_018475545	SC10-A	81			SAMN16534571	GCA_018475545	D581	China:Zhujiang	Homo sapiens	secretions	2015	\	0	0	0	1	0	0	0	1	1	0	0	0	0	0	0	1	0	1	0	0	1	1	0	0	0	0	1	0	0	0	0	0	0	0	0	0
43	GCA_000770295	SC6	36		blaOXA-181-carrying IncN plasmid	SAMN03075590	GCA_000770295	MRSN22709	USA	Homo sapiens	wound - sacrum	2014-05-01	\	0	0	0	0	0	0	0	0	0	0	0	0	0	0	0	0	0	0	0	0	0	0	0	0	0	0	0	0	0	0	0	0	0	0	0	0
44	ERR3712895	SC6	5		blaNDM-1/blaKPC-2-carrying IncN plasmid	SAMEA6368502	\	\	Netherlands	\	\	\	ERS4134605	0	0	0	0	0	0	0	0	0	0	0	0	0	1	0	0	0	0	0	0	0	0	0	0	0	0	1	0	0	0	0	0	0	0	0	0
45	GCA_018474505	SC6	5			SAMN16534621	GCA_018474505	D545	China:Zhujiang	Homo sapiens	\	2015	\	0	0	1	0	0	0	0	0	0	0	0	0	0	0	0	0	0	0	0	0	0	0	0	0	0	0	0	0	0	0	0	0	0	0	0	0
46	GCA_018474785	SC6	5	ICEPm1		SAMN16534609	GCA_018474785	17062705	China:Chengde	Homo sapiens	bile	2017	\	0	0	0	0	0	0	0	0	0	0	0	0	0	0	0	0	0	0	0	0	0	0	0	0	0	0	0	0	0	0	0	0	0	0	0	0
47	GCA_018475185	SC6	5			SAMN16534590	GCA_018475185	G980	China:Zhujiang	Homo sapiens	urine	2017	\	0	0	0	0	0	0	0	0	0	0	0	0	0	0	0	0	0	0	1	0	0	0	1	0	0	0	0	0	0	0	0	0	0	0	0	0
48	SRR14209339	SC6	5			SAMN18711038	\	\	Singapore	Homo sapiens	blood	2018-05-09	SRS8680583	0	0	0	0	0	0	0	0	0	0	0	0	0	0	0	0	0	0	0	0	0	0	0	0	0	0	0	0	0	0	0	0	0	0	0	0
49	GCA_018474525	SC6	5			SAMN16534623	GCA_018474525	1810122035	China:Zhengzhou	Homo sapiens	urine	2019	\	0	0	0	0	0	0	0	0	0	0	0	0	0	0	0	0	0	0	0	0	0	0	0	0	0	0	0	0	0	0	0	0	0	0	0	0
50	GCA_016925175	SC6	5			SAMN17921796	GCA_016925175	Colony456	Thailand:Chai Nat	\	food	\	\	0	0	0	0	0	0	0	0	0	0	0	0	0	0	0	0	0	0	0	0	0	0	0	0	0	0	0	0	0	0	0	0	0	0	0	0
51	ERR3712681	SC6	5		blaOXA-48-carrying IncL/M plasmid	SAMEA6368288	\	\	Netherlands	\	\	\	ERS4134391	0	0	0	0	0	0	0	0	0	0	0	0	0	0	0	0	0	0	0	0	0	0	0	0	0	0	0	0	0	0	0	0	0	0	0	0
52	GCA_018446315	SC6	5			SAMN17372988	GCA_018446315	Survcare298	Germany	Homo sapiens	rectal swab/stool	2019	\	0	0	0	0	0	0	0	0	0	0	0	0	0	0	0	0	0	0	0	0	0	0	0	0	0	0	0	0	0	0	0	0	0	0	0	0
53	GCA_016727445	SC6	5			SAMN16357254	GCA_016727445	FDAARGOS_1085	Germany:Langen	\	\	\	SRS7616796	0	0	0	0	0	0	0	0	0	0	0	0	0	0	0	0	0	0	0	0	0	0	0	0	0	0	0	0	0	0	0	0	0	0	0	0
54	GCA_009389515	SC6	15			SAMN08516903	GCA_009389515	B5	Bangladesh:Dhaka	\	environmental	2018	\	0	0	0	0	0	0	0	0	0	0	0	0	0	0	0	0	0	0	0	0	0	0	0	0	0	0	0	0	0	0	0	0	0	0	0	0
55	GCA_009389535	SC6	15	ICEPm1		SAMN08516896	GCA_009389535	B3	Bangladesh:Dhaka	\	environmental	2017	\	0	0	0	0	0	0	0	0	0	0	0	0	0	0	0	0	0	0	0	0	0	0	0	0	0	0	0	0	0	0	0	0	0	0	0	0
56	GCA_009389505	SC6	15			SAMN08516895	GCA_009389505	B2	Bangladesh:Dhaka	\	cattle	2017	\	0	0	0	0	0	0	0	0	0	0	0	0	0	0	0	0	0	0	0	0	0	0	0	0	0	0	0	0	0	0	0	0	0	0	0	0
57	GCA_003730795	SC10-B	44			SAMD00052648	GCA_003730795	HE-MDREc28	USA	Homo sapiens	\	2014	\	0	0	0	0	0	0	0	0	0	0	0	0	0	0	0	0	0	0	0	0	0	0	0	0	0	0	0	0	0	0	0	0	0	0	0	0
58	GCA_018474895	SC10-B	77			SAMN16534603	GCA_018474895	BJ121	China:Beijing	animal	\	2017	\	0	0	0	0	0	0	0	0	0	0	0	0	0	0	0	0	0	0	0	0	0	0	0	0	0	0	0	0	0	0	0	0	0	0	0	0
59	GCA_018441705	SC10-B	68			SAMN17372078	GCA_018441705	Survcare166	Germany	Homo sapiens	stuhl	2018	\	0	0	0	0	0	0	0	0	0	0	0	0	0	0	0	0	0	0	0	0	0	0	0	0	0	0	0	0	0	0	0	0	0	0	0	1
60	GCA_009647855	SC10-B	48	PGI2-MG201402/ICEPmiChn3		SAMN13028213	GCA_009647855	EH8	China:Dongguan	Homo sapiens	feces	2018-11-15	\	0	0	0	0	0	0	0	0	0	0	0	0	0	0	0	0	0	0	0	0	0	0	0	0	0	0	0	0	0	0	0	0	0	0	0	1
61	GCA_018475585	SC10-B	29			SAMN16534570	GCA_018475585	17081703	China:Chengde	Homo sapiens	bile	2017	\	0	0	0	1	0	0	0	1	1	0	0	0	0	1	0	0	0	1	0	0	0	1	0	0	0	0	1	0	0	0	0	0	0	0	0	1
62	GCA_018475065	SC10-B	29	PGI2-MG201402/ICEPmiChn3		SAMN16534594	GCA_018475065	17081201	China:Chengde	Homo sapiens	secretions	2017	\	0	0	0	1	0	0	0	1	1	0	0	0	0	1	0	0	0	1	0	0	0	1	0	0	0	0	1	0	0	0	0	0	0	0	0	1
63	GCA_018366325	SC10-B	67			SAMN17800862	GCA_018366325	\	USA:Pittsburgh	Homo sapiens	infant feces	2016/2019	\	0	0	0	0	0	0	0	0	0	0	0	0	0	0	0	0	0	0	0	0	0	0	0	0	0	0	0	0	0	0	0	0	0	0	1	0
64	GCA_015553785	SC10-B	58			SAMN15532551	GCA_015553785	1001216B_150713_C11	USA	Homo sapiens	stool	2015-07-13	\	0	0	0	0	0	0	0	0	0	0	0	0	0	0	0	0	0	0	0	0	0	0	0	0	0	0	0	0	0	0	0	0	0	0	0	0
65	GCA_014283965	SC10-B	53			SAMN15828149	GCA_014283965	szy_m40	China:Guangzhou	Homo sapiens	sputum	2014-08-17	SRS7236026	0	0	0	0	0	0	0	0	0	0	0	0	0	0	0	0	0	0	0	0	0	0	0	0	0	0	0	0	0	0	0	0	0	0	0	0
66	GCA_018474945	SC10-B	79			SAMN16534601	GCA_018474945	A650	China:Zhujiang	Homo sapiens	secretions	2014	\	0	0	0	0	0	0	0	0	0	0	0	0	0	0	0	0	0	0	0	0	0	0	0	0	0	0	0	0	0	0	0	0	0	0	0	0
67	GCA_018474865	SC5-A	75			SAMN16534606	GCA_018474865	C212	China:Zhujiang	Homo sapiens	urine	2015	\	0	0	0	0	0	0	0	0	0	0	0	0	0	0	0	0	0	0	0	0	0	0	0	0	0	0	0	0	0	0	0	0	0	0	0	0
68	GCA_000747035	SC5-A	35			SAMN02983093	GCA_000747035	340	Malaysia	Homo sapiens	wound swab	2013-06-10	\	0	0	0	0	0	0	0	0	0	0	0	0	0	0	0	0	0	0	0	0	0	0	0	0	0	0	0	0	0	0	0	0	0	0	0	0
69	GCA_002891475	SC5-A	41			SAMN08335225	GCA_002891475	KC-Tt-01	South Korea:Ulsan	Tursiops truncatus	pericardial fluid	2017-02-01	\	0	0	0	0	0	0	0	0	0	0	0	0	0	0	0	0	0	0	0	0	0	0	0	0	0	0	0	0	0	0	0	0	0	0	0	0
70	GCA_018474585	SC5-A	70			SAMN16534619	GCA_018474585	E82	China:Zhujiang	Homo sapiens	urine	2015	\	0	0	0	0	0	0	0	0	0	0	0	0	0	0	0	0	0	0	0	0	0	0	0	0	0	0	0	0	0	0	0	0	0	0	0	0
71	GCA_900453195	SC5-A	84			SAMEA104200655	GCA_900453195	NCTC12289	United Kingdom	Homo sapiens	abscess	1900/1989	ERS1859673	0	0	0	0	0	0	0	0	0	0	0	0	0	0	0	0	0	0	0	0	0	0	0	0	0	0	0	0	0	0	0	0	0	0	0	0
72	GCA_018475505	SC3	2	SGI1-Q3		SAMN16534572	GCA_018475505	1607-15304	China:Beijing	Homo sapiens	urine	2016	\	0	0	0	0	0	0	0	0	0	1	0	0	0	0	0	1	0	0	0	0	0	0	0	0	0	0	0	1	0	0	0	0	0	0	0	1
73	ERR4189408	SC3	2	ICEPm1	blaNDM-1-carrying IncN plasmid	SAMEA5408625	\	\	\	\	\	\	ERS3213935	0	0	0	0	0	0	0	0	0	0	0	0	0	0	1	1	0	0	0	0	0	0	0	0	1	0	0	0	0	0	0	0	0	0	0	1
74	ERR4189407	SC3	2		blaNDM-1-carrying IncN plasmid	SAMEA5408624	\	\	\	\	\	\	ERS3213934	0	0	0	0	0	0	0	0	0	0	0	0	0	0	1	1	0	0	0	0	0	0	0	0	1	0	0	0	0	0	0	0	0	0	0	1
75	GCA_018475345	SC3	2			SAMN16534579	GCA_018475345	1507-19030	China:Beijing	Homo sapiens	bile	2015	\	0	0	1	0	0	0	0	0	0	1	0	0	0	0	0	1	0	1	0	0	0	0	0	0	0	0	1	1	0	0	0	0	0	0	0	1
76	GCA_018475045	SC3	2		blaKPC-2-carrying Tn6296 transposon	SAMN16534596	GCA_018475045	GN25	China:Beijing	Homo sapiens	sputum	2015	\	0	0	1	0	0	0	0	0	0	1	0	0	0	0	0	0	0	0	0	0	0	0	0	0	0	0	1	1	0	0	0	0	0	0	0	1
77	GCA_018475595	SC3	2	ICEPm1	blaKPC-2-carrying Tn6296 transposon	SAMN16534567	GCA_018475595	GN28	China:Beijing	Homo sapiens	sputum	2015	\	0	0	1	0	0	0	0	0	0	1	0	0	0	0	0	0	0	0	0	0	0	0	0	0	0	0	1	1	0	0	0	0	0	0	0	1
78	GCA_002946575	SC3	2	ICEPm1		SAMN08473461	GCA_002946575	GN28	China:Beijing	Homo sapiens	sputum	2015-07-31	\	0	0	1	0	0	0	0	0	0	1	0	0	0	0	0	0	0	0	0	0	0	0	0	0	0	0	1	1	0	0	0	0	0	0	0	1
79	SRR11297206	SC3	2	ICEPm1		SAMN14125811	\	PI041	\	Homo sapiens	fecal material	\	SRS6310166	0	0	0	0	0	0	0	0	0	1	0	0	0	0	0	1	0	1	0	0	0	0	0	0	0	0	0	1	0	0	0	0	0	0	0	1
80	GCA_010597625	SC3	2	ICEPm1		SAMN12250651	GCA_010597625	AS012332	USA	Homo sapiens	lung	2014-05-22	SRS5538950	0	0	0	0	0	0	0	0	0	1	0	0	0	0	0	1	0	1	0	0	0	0	0	0	0	0	0	1	0	0	0	0	0	0	0	1
81	GCA_009822545	SC3	2		mcr-1-carrying IncX4 plasmid	SAMN11928022	GCA_009822545	SCsl4	\	pig	liver	\	\	0	0	0	1	0	0	0	0	1	0	0	0	0	0	0	0	0	1	0	0	0	1	1	1	0	0	1	0	0	0	1	0	0	0	0	1
82	GCA_003114875	SC3	2		blaNDM-1-carrying IncN plasmid	SAMD00112925	GCA_003114875	MH16-367M	Viet Nam:Hanoi	Homo sapiens	\	2016	\	0	0	0	0	0	0	0	0	0	1	0	0	0	0	0	1	0	1	0	0	0	0	0	0	1	0	0	1	0	0	0	0	0	0	0	1
83	GCA_000752335	SC3	2		blaNDM-1-carrying Tn125-like transposon	SAMEA2602632	GCA_000752335	F675	\	\	\	\	ERS480452	0	0	0	0	0	0	0	0	0	1	0	0	0	0	0	0	0	0	0	1	0	0	0	0	0	0	0	1	0	0	0	0	0	0	0	1
84	GCA_018475405	SC3	2	ICEPm1/ICERsoGMI1000		SAMN16534578	GCA_018475405	E758	China:Zhujiang	Homo sapiens	\	2016	\	0	0	0	1	0	0	0	1	0	0	0	0	0	0	0	0	0	1	0	0	0	1	0	0	1	0	1	0	0	0	0	0	0	0	0	1
85	GCA_018475225	SC3	2	PGI2-MG201402/SGI1-A/ICEPmiChn3		SAMN16534584	GCA_018475225	FS110888	China:Foshan	Homo sapiens	secretions	2018	\	0	0	0	0	0	0	0	0	0	0	0	0	0	0	0	0	0	1	0	0	0	0	0	0	0	0	0	0	0	0	0	0	0	0	0	1
86	GCA_018474805	SC3	2			SAMN16534607	GCA_018474805	F894	China:Zhujiang	Homo sapiens	blood	2017	\	0	0	0	0	0	0	0	0	0	0	0	0	0	0	0	0	0	0	0	0	0	0	1	0	0	0	0	0	0	0	0	0	0	0	0	1
87	GCA_015903745	SC3	2	ICERsoGMI1000		SAMN15868825	GCA_015903745	ARLG-4902	USA:West	Homo sapiens	blood	2016	SRS7252020	0	0	0	0	0	0	0	0	0	0	0	0	0	0	0	0	0	0	0	0	0	0	0	0	0	0	0	0	0	0	0	0	0	0	0	1
88	ERR1215628	SC3	2	ICEPm1		SAMEA3357520	\	\	\	\	\	\	ERS711349	0	0	0	0	0	0	0	0	0	0	0	0	0	0	0	0	0	0	0	0	0	0	0	0	0	0	0	0	0	0	0	0	0	0	0	1
89	ERR1015347	SC3	2			SAMEA3357411	\	\	\	\	\	\	ERS711240	0	0	0	0	0	0	0	0	0	0	0	0	0	0	0	0	0	0	0	0	0	0	0	0	0	0	0	0	0	0	0	0	0	0	0	1
90	GCA_014050605	SC3	2	PGI2-MG201402		SAMN12905640	GCA_014050605	PA18/25921	Austria:Vienna	turkey	heart	\	\	0	0	0	0	0	0	0	0	0	0	0	0	0	0	0	0	0	0	0	0	0	0	0	0	0	0	0	0	0	0	0	0	0	0	0	1
91	GCA_014333515	SC3	2		blaOXA-181-carrying IncX3 plasmid	SAMN15880020	GCA_014333515	zy_m28	China:Guangzhou	Homo sapiens	drainage	2018	SRS7348629	1	0	0	0	0	0	0	1	0	1	0	0	0	0	0	0	0	0	0	0	0	0	0	0	0	0	1	1	0	0	1	0	0	0	0	1
92	GCA_018474695	SC3	2			SAMN16534614	GCA_018474695	1604-20211	China:Beijing	Homo sapiens	secretions	2016	\	0	0	0	0	0	0	0	0	0	0	0	0	0	0	0	0	0	0	0	0	0	0	0	0	0	0	0	0	0	0	0	0	0	0	0	1
93	SRR11102022	SC3	2		blaIMP-27-carrying class 2 integron	SAMN14126912	\	\	USA	Homo sapiens	urine	2019	SRS6160507	0	0	0	0	0	0	0	0	1	0	0	0	0	0	0	1	0	0	0	0	0	0	0	0	0	0	0	0	0	0	0	0	0	0	0	1
94	GCA_000783955	SC3	2			SAMN02934512	GCA_000783955	FDAARGOS_63	USA	Homo sapiens	wound	2013-10-11	SRS718986	0	0	0	0	0	0	0	0	0	0	0	0	0	0	0	0	0	0	0	0	0	0	0	0	0	0	0	0	0	0	0	0	0	0	0	1
95	GCA_018475165	SC3	2	SGI1-K4/ICEPm1		SAMN16534589	GCA_018475165	QHD15	China:Hebei	Homo sapiens	blood	2017	\	0	0	0	0	0	0	0	1	0	0	0	0	0	0	0	1	0	0	1	0	0	0	0	0	0	0	0	0	0	0	0	0	0	0	0	1
96	GCA_016939575	SC3	2	ICEPm1/ICERsoGMI1000	blaKPC-2-carrying IncP-6 plasmid	SAMN16933275	GCA_016939575	MM48659	Czech Republic:Hradec Krlov	Homo sapiens	urine (permanent catheter)	2019-01-21	\	0	0	0	0	0	1	0	1	0	0	0	0	0	0	0	0	0	0	0	0	0	0	0	0	0	0	1	0	0	0	0	0	0	0	0	1
97	GCA_002417235	SC3	2	ICEPm1/ICERsoGMI1000		SAMN06106880	GCA_002417235	M006	South Africa:Pretoria	Homo sapiens	urine	2013-10-13	\	0	0	0	0	0	0	0	0	0	0	0	1	0	0	0	0	0	0	0	0	0	0	0	0	0	0	0	0	0	0	0	0	0	0	0	1
98	SRR13893690	SC3	2			SAMN18207214	\	\	USA:Baltimore	Homo sapiens	patient	2017	SRS8406565	0	0	0	0	0	0	0	1	0	0	0	0	0	0	0	0	0	0	0	0	0	0	0	0	0	0	0	0	0	0	0	0	0	0	0	1
99	GCA_002386305	SC5-B	40			SAMN07312409	GCA_002386305	FDAARGOS_365	USA:DC	Homo sapiens	stool	2014-07-21	SRS2383043	0	0	0	0	0	0	0	0	0	0	0	0	0	0	0	0	0	0	0	0	0	0	0	0	0	0	0	0	0	0	0	0	0	0	0	0
100	GCA_003852695	SC5-B	24		blaNDM-1-carrying Tn125-like transposon	SAMN10423225	GCA_003852695	RD-40764	France	Homo sapiens	blood	2018	\	0	0	1	0	0	0	0	0	0	0	0	0	0	0	0	0	0	0	0	1	0	0	1	0	0	0	1	0	1	0	0	0	0	0	0	0
101	GCA_018474825	SC5-B	24			SAMN16534608	GCA_018474825	F601	China:Zhujiang	Homo sapiens	\	2016	\	0	0	0	0	0	0	0	0	0	0	0	0	0	0	0	0	0	0	0	0	0	0	0	0	0	0	0	0	0	0	0	0	0	0	0	0
102	GCA_003390295	SC5-B	42			SAMN09771590	GCA_003390295	MM 1	Russia:Kazan	Homo sapiens	\	2014-10-01	SRS4631702	0	0	0	0	0	0	0	0	0	0	0	0	0	0	0	0	0	0	0	0	0	0	0	0	0	0	0	0	0	0	0	0	0	0	0	0
103	GCA_018474715	SC5-B	73			SAMN16534612	GCA_018474715	D186	China:Zhujiang	Homo sapiens	urine	2015	\	0	0	0	0	0	0	0	0	0	0	0	0	0	0	0	0	0	0	0	0	0	0	0	0	0	0	0	0	0	0	0	0	0	0	0	0
104	ERR2719379	SC5-B	18	ICEPmiCHN3237		SAMEA104077043	\	\	\	\	\	\	ERS1740936	0	0	0	0	0	0	0	1	0	0	0	0	0	0	0	0	0	0	0	0	0	0	0	0	0	0	0	0	0	0	0	0	0	0	0	0
105	ERR3713004	SC5-B	18		blaNDM-7-carrying IncX3 plasmid	SAMEA6368611	\	\	Netherlands	\	\	\	ERS4134714	0	0	1	0	0	0	0	1	0	0	0	0	0	0	0	0	0	0	0	0	0	0	1	0	0	0	1	0	0	0	0	0	0	0	0	0
106	GCA_018475425	SC5-B	12	ICEPm1		SAMN16534577	GCA_018475425	1606-21164	China:Beijing	Homo sapiens	sputum	2016	\	0	0	0	0	0	0	1	1	0	0	1	0	0	0	0	0	0	0	0	0	0	0	0	0	1	0	1	0	0	0	1	0	0	0	0	0
107	GCA_018475085	SC5-B	12	SGI2-A		SAMN16534595	GCA_018475085	1611-05294	China:Beijing	Homo sapiens	urine	2016	\	0	0	0	0	0	0	0	1	0	0	1	0	0	0	0	0	0	0	0	0	0	0	0	0	1	0	1	0	0	0	1	0	0	0	0	0
108	GCA_018475025	SC5-B	12	SGI1-A		SAMN16534597	GCA_018475025	1602-25205	China:Beijing	Homo sapiens	urine	2016	\	0	1	0	0	0	0	0	1	0	0	0	0	0	0	0	0	0	0	0	0	0	0	0	0	0	0	1	0	0	0	0	1	0	0	0	0
109	SRR11028886	SC5-B	12		blaNDM-1-carrying IS30-mediated transposon	SAMN14007635	\	N18-00666	Canada	Homo sapiens	\	2018	SRS6108348	0	0	0	0	0	0	0	1	0	0	0	0	0	0	0	0	0	0	0	0	0	0	1	1	0	0	1	0	0	0	0	1	0	0	0	0
110	SRR9734587	SC5-B	12		blaNDM-1-carrying IS30-mediated transposon	SAMN12342791	\	AUSMDU00003541	Australia	Homo sapiens	\	2013	SRS5140388	0	0	0	0	0	0	1	1	0	0	0	0	0	0	0	0	0	0	0	0	0	0	0	1	0	1	1	0	0	0	0	1	0	0	0	0
111	GCA_016071055	SC5-B	62			SAMN11461883	GCA_016071055	IFSH00433	USA:AL	\	sea water	2017-11-01	SRS4647175	0	0	0	0	0	0	0	0	0	0	0	0	0	0	0	0	0	0	0	0	0	0	0	0	0	0	0	0	0	0	0	0	0	1	0	0
112	SRR11297279	SC5-B	31			SAMN14125939	\	PI169	\	Homo sapiens	fecal material	\	SRS6310091	0	0	0	0	0	0	0	0	0	0	0	0	0	0	0	0	0	0	0	0	0	0	0	0	0	0	0	0	0	0	0	0	0	1	0	0
113	SRR11297281	SC5-B	31	SGI1-Q3		SAMN14125937	\	PI167	\	Homo sapiens	fecal material	\	SRS6310088	0	0	0	0	0	0	0	0	0	0	0	0	0	0	0	0	0	0	0	0	0	0	0	0	0	0	0	0	0	0	0	0	0	1	0	0
114	GCA_014283975	SC5-B	27			SAMN15828148	GCA_014283975	szy_m28	China:Guangzhou	Homo sapiens	urine	2016-09-27	SRS7236025	0	0	0	0	0	0	0	0	0	0	0	0	0	0	0	0	0	0	0	0	0	0	0	0	0	0	0	0	0	0	0	0	0	0	0	0
115	SRR13302157	SC5-B	27			SAMN11953962	\	Mm1	\	\	\	\	SRS7923895	0	0	0	0	0	0	0	0	0	0	0	0	0	0	0	0	0	0	0	0	0	0	0	0	0	0	0	0	0	0	0	0	0	0	0	0
116	SRR11028887	SC5-B	8			SAMN14007634	\	N18-03607	Canada	Homo sapiens	\	2018	SRS6108347	0	0	0	0	0	0	0	0	0	0	0	0	0	0	0	0	0	0	0	0	0	0	0	0	0	0	0	0	0	0	0	0	0	1	0	0
117	GCA_018474965	SC5-B	8	IncP_island/ICEPm1		SAMN16534600	GCA_018474965	E28	China:Beijing	Homo sapiens	urine	2014	\	0	0	0	0	0	0	0	0	0	0	0	0	0	0	0	0	0	0	0	0	0	0	0	0	0	0	0	0	0	0	0	0	0	1	0	0
118	GCA_003970205	SC5-B	8	ICEPm1		SAMN10523729	GCA_003970205	AP69	\	\	\	\	SRS4115852	0	1	0	0	0	0	0	0	0	0	0	0	0	0	0	0	0	0	0	0	0	0	1	0	0	0	1	0	0	0	0	1	0	1	0	0
119	GCA_016084435	SC5-B	8			SAMN06680402	GCA_016084435	408	USA:Boston	Homo sapiens	bone	2017	SRS2103325	0	0	0	0	0	0	0	0	0	0	0	0	0	0	0	0	0	0	0	0	0	0	0	0	0	0	0	0	0	0	0	0	0	1	0	0
120	GCA_002029935	SC5-B	8		blaGES-5-carrying In1390 integron	SAMN06562966	GCA_002029935	ICBMmBL-II-04(2)	Brazil:Amazon	Homo sapiens	rectal swab	2013-03-01	\	0	0	0	0	0	0	0	0	0	1	0	0	0	0	0	0	0	0	0	0	0	0	0	0	0	0	0	0	0	0	0	0	0	1	0	0
121	ERR3194788	SC5-B	8	SGI1-J6/SXT-ET/ICEVpaCan1 /ICEEniSpa2/ICEPm1	blaOXA-48-carrying IncL/M plasmid	SAMEA104448966	\	\	\	\	\	\	ERS2066908	0	0	1	0	0	0	0	0	0	0	1	0	0	0	0	0	0	0	1	0	1	0	1	0	0	0	1	0	0	0	0	0	0	1	0	0
122	GCA_000530115	SC5-B	8			SAMEA3138874	GCA_000530115	IS15	Austria:Vienna	\	\	\	ERS610809	0	1	1	0	0	0	0	0	0	0	0	0	0	0	0	0	0	0	0	0	0	0	0	0	0	0	1	0	0	0	0	1	0	1	0	0
123	GCA_016074935	SC5-B	8	SGI1-K5	blaNDM-1-carrying IncN2 plasmid, blaIMP-10-carrying class 1 integron	SAMN05770958	GCA_016074935	strain 176	Singapore	Homo sapiens	\	2014-09-16	SRS1718201	0	0	1	0	0	0	1	0	0	0	0	0	0	0	0	0	0	0	0	0	0	0	0	0	0	0	1	0	0	0	0	1	0	1	0	0
124	GCA_018165895	SC5-B	66	MGIVflInd1/ICEPm1		SAMEA6656533	GCA_018165895	1D-217	Denmark	Homo sapiens	urine	2018	ERS4416001	0	0	0	0	0	0	0	0	0	0	0	0	0	0	0	0	0	0	0	0	0	0	0	0	0	0	0	0	0	0	0	0	0	0	0	0
125	GCA_015356515	SC5-B	7		mcr-5-carrying Tn3-mediated transposon	SAMN16125008	GCA_015356515	COL11	\	\	broiler carcass	2019	\	0	0	0	0	0	0	0	0	0	0	0	0	0	0	0	0	0	0	0	0	0	0	0	0	0	0	0	0	0	0	0	0	0	0	0	0
126	GCA_003176395	SC5-B	7			SAMD00115702	GCA_003176395	TUM2748	\	Homo sapiens	\	2005-12-12	\	0	0	0	0	0	0	0	0	0	0	0	0	0	0	0	1	0	1	0	0	0	0	0	0	0	0	0	0	0	0	0	0	0	0	0	0
127	GCA_017655285	SC5-B	7	MGIVflInd1/SGI1-Q3		SAMN14120147	GCA_017655285	MMM_59	Lebanon	Homo sapiens	\	2018-11-06	\	0	0	0	0	0	0	0	0	0	0	1	0	0	0	0	0	0	1	0	0	0	0	0	0	0	0	1	0	0	0	0	0	0	0	0	0
128	GCA_002968775	SC5-B	7		blaNDM-1-carrying IS26-mediated transposon	SAMN04014898	GCA_002968775	AR_0057	\	\	\	\	SRS1350018	0	1	0	0	0	0	0	0	1	0	1	0	0	0	0	0	0	1	0	0	0	0	1	0	0	0	1	0	0	0	0	1	0	0	0	0
129	GCA_000307755	SC5-B	7	MGIVflInd1		SAMN01822804	GCA_000307755	SC01	\	\	\	\	SRS378067	0	0	0	0	0	0	0	0	0	0	1	0	0	0	0	0	0	0	0	0	0	0	1	1	0	0	0	0	0	0	0	1	0	0	0	0
130	GCA_016905845	SC5-B	7	SGI1-Q3/ICEPm1	blaKPC-2-carrying IncR plasmid	SAMN16933262	GCA_016905845	MM46544	Czech Republic:esk Lpa	Homo sapiens	urine (catheter)	2018-09-20	\	0	0	0	0	0	1	0	0	0	0	0	0	0	0	0	0	0	0	0	0	0	0	0	0	0	0	1	0	0	0	0	0	0	0	0	0
131	GCA_017114545	SC5-B	7	SGI1-Q3/ICEPm1	blaKPC-2-carrying IncR plasmid	SAMN16933287	GCA_017114545	MM51087	Czech Republic:Praha	Homo sapiens	pus	2019-06-03	\	0	0	0	0	0	1	0	1	0	0	0	0	0	0	0	0	0	0	0	0	0	0	0	0	0	0	1	0	0	0	0	0	0	0	0	0
132	GCA_016939515	SC5-B	7		blaKPC-2-carrying IncR plasmid	SAMN16933265	GCA_016939515	MM46903	Czech Republic:Praha	Homo sapiens	pressure ulcer swab	2018-10-10	\	0	0	0	0	0	1	0	1	0	0	0	0	0	0	0	0	0	0	0	0	0	0	0	0	0	0	1	0	0	0	0	0	0	0	0	0
133	GCA_016939635	SC5-B	7	SGI1-Q3/ICEPm1	blaKPC-2-carrying IncR plasmid	SAMN16933284	GCA_016939635	MM50821	Czech Republic:Praha	Homo sapiens	sputum-aspirate	2019-05-15	\	0	0	0	0	0	1	0	1	0	0	0	0	0	0	0	0	0	0	0	0	0	0	0	0	0	0	1	0	0	0	0	0	0	0	0	0
134	ERR4920668	SC4-A	33	GISul2		SAMEA7472882	\	\	Rwanda	Homo sapiens	\	2015-17	ERS5230576	0	0	0	0	0	0	0	0	0	0	0	0	0	0	0	0	0	0	0	0	0	0	0	0	0	0	0	0	0	0	0	0	0	0	0	0
135	GCA_014050615	SC9	4			SAMN12905641	GCA_014050615	PA19/9695	Austria:Vienna	chicken	heart	\	\	0	0	0	0	0	0	0	0	0	0	0	0	0	0	0	0	0	0	0	0	0	0	0	0	0	0	0	0	0	0	0	0	0	0	0	0
136	GCA_018475005	SC9	4			SAMN16534599	GCA_018475005	D25	China:Zhujiang	Homo sapiens	urine	2015	\	0	0	0	0	0	0	0	0	0	0	0	0	0	0	0	0	0	0	0	0	0	0	1	0	0	0	0	0	0	0	0	0	0	0	0	0
137	GCA_010365245	SC9	4		blaIMP-27-carrying Tn7 transposon	SAMN13936254	GCA_010365245	N18-00103	Canada:Winnipeg	Homo sapiens	sputum	2018	SRS6108363	0	0	1	0	0	0	0	1	1	0	0	0	0	0	0	0	0	1	0	0	0	0	1	0	0	0	0	0	0	0	0	0	0	0	0	0
138	GCA_018475355	SC9	4	ICEPm1	blaNDM-1-carrying IncX3 plasmid	SAMN16534581	GCA_018475355	HBZH72	China:Zunhua	Homo sapiens	sputum	2017	\	0	0	1	0	0	0	0	0	1	0	0	0	0	0	0	0	0	0	0	0	0	0	1	0	0	0	0	0	0	0	0	0	0	0	0	0
139	GCA_002185325	SC9	4			SAMN06812616	GCA_002185325	CRK0058	USA	Homo sapiens	blood	2013	SRS2138267	0	0	0	0	0	0	0	0	0	0	0	0	0	0	0	0	0	1	0	0	0	0	1	0	0	0	0	0	0	0	0	0	0	0	0	0
140	GCA_018164315	SC9	4			SAMEA6656841	GCA_018164315	1D-531	Denmark	Homo sapiens	urine	2018	ERS4416308	0	0	1	0	0	0	0	0	1	0	0	0	0	0	0	0	0	0	0	0	0	0	1	0	0	0	0	0	0	0	0	1	0	0	0	0
141	GCA_018475305	SC9	4			SAMN16534583	GCA_018475305	1403-21150	China:Beijing	Homo sapiens	sputum	2014	\	0	0	1	0	0	0	0	0	1	0	0	0	0	0	0	0	0	1	0	0	0	0	1	0	0	0	0	0	0	0	0	0	0	0	0	0
142	GCA_018475385	SC9	4			SAMN16534580	GCA_018475385	F932	China:Zhujiang	Homo sapiens	urine	2017	\	0	0	1	0	0	0	0	0	1	0	0	0	0	0	0	0	0	1	0	0	0	0	1	0	0	0	1	0	0	0	0	0	0	0	0	0
143	GCA_018474605	SC9	4			SAMN16534618	GCA_018474605	G310	China:Zhujiang	Homo sapiens	urine	2017	\	0	0	0	0	0	0	0	0	0	0	0	0	0	0	0	0	0	0	0	0	0	0	0	0	0	0	0	0	0	0	0	0	0	0	0	0
144	GCA_014283995	SC9	4	ICEPm1		SAMN15828151	GCA_014283995	szy_m2	China:Guangzhou	Homo sapiens	sputum	2014	SRS7236028	0	0	1	0	0	0	0	0	1	0	0	0	0	0	0	0	0	1	0	0	0	0	1	0	0	0	0	0	0	0	0	0	0	0	0	0
145	GCA_018475325	SC9	4			SAMN16534582	GCA_018475325	H767	China:Guangzhou	Homo sapiens	sputum	2016	\	0	0	0	0	0	0	0	0	1	0	0	0	0	0	0	0	0	0	0	0	0	0	0	0	0	0	0	0	0	0	0	0	0	0	0	0
146	GCA_006517665	SC4-A	47			SAMN09272519	GCA_006517665	4601	Brazil:Sao Paulo	Homo sapiens	swab	2016	\	0	0	0	0	0	0	0	0	0	0	0	0	0	0	0	0	0	0	0	0	0	0	0	0	0	0	0	0	0	0	0	0	0	0	0	0
147	GCA_018474745	SC4-A	74	ICEEc1		SAMN16534610	GCA_018474745	G941	China:Zhujiang	Homo sapiens	\	2017	\	0	0	0	0	0	0	0	0	0	0	0	0	0	0	0	0	0	0	0	0	0	0	0	0	0	0	0	0	0	0	0	0	0	0	0	0
148	GCA_018474655	SC4-A	72			SAMN16534615	GCA_018474655	B223	China:Zhujiang	Homo sapiens	urine	2014	\	0	0	0	0	0	0	0	0	0	0	0	0	0	0	0	0	0	0	0	0	0	0	0	0	0	0	0	0	0	0	0	0	0	0	0	1
149	GCA_015178935	SC4-A	56	ICEEc1		SAMN08166468	GCA_015178935	VGH116	China:Taiwan	Homo sapiens	tissue	2015	\	0	0	0	0	0	0	0	0	0	0	0	0	0	0	0	0	0	0	0	0	0	0	0	0	0	0	0	0	0	0	0	0	0	0	0	0
150	GCA_003573445	SC4-A	43			SAMN10031395	GCA_003573445	DG56-16	China:Hezhou	Crocodile lizard	\	2018-04-28	\	0	0	0	0	0	0	0	0	0	0	0	0	0	0	0	0	0	0	0	0	0	0	0	0	0	0	0	0	0	0	0	0	0	0	0	0
151	GCA_014283915	SC4-A	26			SAMN15828153	GCA_014283915	szy_m16	China:Guangzhou	Homo sapiens	\	2015	SRS7236030	0	0	0	0	0	0	0	0	0	0	0	0	0	0	0	0	0	0	0	0	0	0	0	0	0	0	0	0	0	0	0	0	0	0	0	0
152	SRR14209333	SC4-A	26	ICEPm1		SAMN18711044	\	\	Singapore	Homo sapiens	blood	2019-01-06	SRS8680589	0	0	0	0	0	0	0	0	0	0	0	0	0	0	0	0	0	0	0	0	0	0	0	0	0	0	0	0	0	0	0	0	0	0	0	0
153	GCA_002077705	SC4-A	10	GISul2		SAMN06446189	GCA_002077705	AV1	USA:Central Florida	Pontederia crassipes	roots	2015-02-12	\	0	0	0	0	0	0	0	0	0	0	0	0	0	0	0	0	0	0	0	0	0	0	0	0	0	0	0	0	0	0	0	0	0	0	0	0
154	GCA_002077675	SC4-A	10			SAMN06446007	GCA_002077675	AA1	USA:Central Florida	\	freshwater lake	2015-02-12	\	0	0	0	0	0	0	0	0	0	0	0	0	0	0	0	0	0	0	0	0	0	0	0	0	0	0	0	0	0	0	0	0	0	0	0	0
155	GCA_018475135	SC4-A	10	PGI2-MG201402/ICEPmiChn3		SAMN16534592	GCA_018475135	C503	China:Zhujiang	Homo sapiens	urine	2015	\	0	0	1	0	0	0	0	0	0	0	1	0	0	0	0	0	0	0	0	0	0	0	1	0	0	0	1	0	0	0	0	0	0	0	0	0
156	GCA_002180575	SC4-A	10	GISul2		SAMN06218048	GCA_002180575	39876	USA	Homo sapiens	blood	2013	SRS1915848	0	0	0	0	0	0	0	1	0	0	0	0	0	0	0	0	0	0	0	0	0	0	0	0	0	0	0	0	0	0	0	0	0	0	0	0
157	GCA_010588235	SC4-A	10	GISul2/SGI1-K5		SAMN12250808	GCA_010588235	AS012489	USA	Homo sapiens	lung	2016-04-22	SRS5539122	0	1	0	0	0	0	0	0	0	0	0	0	0	0	0	0	0	1	0	0	0	0	1	0	0	0	0	0	0	0	0	0	0	0	0	0
158	GCA_018475565	SC4-A	16	ICEEc1		SAMN16534568	GCA_018475565	1409-26193	China:Beijing	Homo sapiens	drainage	2014	\	0	0	0	0	0	0	0	0	0	0	0	0	0	0	0	0	0	0	0	0	0	0	0	0	0	0	0	0	0	0	0	0	0	0	0	0
159	GCA_018474755	SC4-A	16			SAMN16534611	GCA_018474755	E871	China:Zhujiang	Homo sapiens	urine	2016	\	0	0	0	0	0	0	0	0	0	0	0	0	0	0	0	0	0	0	0	0	0	0	0	0	0	0	0	0	0	0	0	0	0	0	0	0
160	GCA_014050635	SC4-A	16			SAMN12905638	GCA_014050635	PA18/15564	Austria:Vienna	goose	heart	\	\	0	0	0	0	0	0	0	0	0	0	0	0	0	0	0	0	0	0	0	0	0	0	0	0	0	0	0	0	0	0	0	0	0	0	0	0
161	GCA_015903565	SC4-A	6			SAMN15868292	GCA_015903565	ARLG-4188	USA:Northeast	Homo sapiens	urine	2017	SRS7252156	0	0	1	0	0	0	0	0	0	0	1	0	0	0	0	0	0	1	0	0	0	0	0	0	0	0	0	0	0	0	0	0	0	0	0	0
162	GCA_018475235	SC4-A	6		blaNDM-1-carrying IncX3 plasmid	SAMN16534587	GCA_018475235	HBZH71	China:Zunhua	Homo sapiens	blood	2017	\	0	0	1	0	0	0	0	0	0	0	1	0	0	0	0	0	0	1	0	0	0	0	0	0	0	0	0	0	0	0	0	0	0	0	0	0
163	GCA_018475105	SC4-A	6			SAMN16534593	GCA_018475105	171569035	China:Guangzhou	Homo sapiens	urine	2017	\	0	0	1	0	0	0	0	0	0	0	1	0	0	0	0	0	0	1	0	0	0	0	1	0	0	0	0	0	0	0	0	0	0	0	0	0
164	GCA_001066005	SC4-A	6	PGI2-MG201402/ICEPmiChn3		SAMN03197921	GCA_001066005	716_MMOR	USA:WA	Homo sapiens	\	\	SRS747131	0	0	1	0	0	0	0	0	0	0	1	0	0	0	0	0	0	0	0	0	0	0	0	0	0	0	0	0	0	0	0	0	0	0	0	0
165	GCA_011030145	SC4-A	6			SAMN14120195	GCA_011030145	MMM_77	Lebanon	Homo sapiens	\	2019-01-13	\	0	0	1	0	0	0	0	0	0	0	1	0	0	0	0	0	0	1	0	0	0	0	0	0	0	0	0	0	0	0	0	0	0	0	0	0
166	ERR830576	SC4-A	6			SAMEA3108933	\	NHES0254	\	\	\	\	ERS576176	0	0	1	0	0	0	0	0	0	0	1	0	0	0	0	0	0	1	0	0	0	0	0	0	0	0	0	0	0	0	0	0	0	0	0	0
167	GCA_009822245	SC4-A	6		mcr-1-carrying IncX4 plasmid	SAMN11928038	GCA_009822245	SCsl21	\	pig	\	\	\	0	0	1	1	0	0	0	0	0	0	1	0	0	0	0	0	0	1	0	0	0	1	1	0	0	0	0	0	0	0	0	0	0	0	0	0
168	GCA_016086015	SC4-A	6			SAMN05510447	GCA_016086015	226	USA:Boston	Homo sapiens	abscess	2016	SRS1610063	0	0	1	0	0	0	0	0	0	0	1	0	0	0	0	0	0	1	0	0	0	0	0	0	0	0	0	0	0	0	0	0	0	0	0	0
169	GCA_018475245	SC4-A	6			SAMN16534586	GCA_018475245	QHD13	China:Hebei	Homo sapiens	drainage	2018	\	0	0	1	1	0	0	0	0	0	0	1	0	0	0	0	0	0	1	0	0	0	1	0	0	0	0	1	0	0	0	0	0	0	0	0	0
170	GCA_003968785	SC4-B	45			SAMN10523726	GCA_003968785	78	\	\	\	\	SRS4115909	0	0	0	0	0	0	0	1	0	0	0	0	0	0	0	0	0	1	0	0	0	0	1	0	0	0	0	0	0	0	0	0	0	0	0	0
171	GCA_014283925	SC4-B	52	ICEEc1		SAMN15828152	GCA_014283925	szy_m3	China:Guangzhou	Homo sapiens	blood	2015	SRS7236029	0	0	0	0	0	0	0	0	0	0	0	0	0	0	0	0	0	0	0	0	0	0	0	0	0	0	0	0	0	0	0	0	0	0	0	0
172	SRR14209341	SC4-B	87			SAMN18711037	\	\	Singapore	Homo sapiens	blood	2018-09-20	SRS8680581	0	0	0	0	0	0	0	0	0	0	0	0	0	0	0	0	0	0	0	0	0	0	0	0	0	0	0	0	0	0	0	0	0	0	0	0
173	GCA_017956115	SC4-B	65			SAMEA1903584	GCA_017956115	M567	\	\	\	\	ERS203140	0	0	0	0	0	0	0	0	0	0	0	0	0	0	0	0	0	0	0	0	0	0	0	0	0	0	0	0	0	0	0	0	0	0	0	0
174	SRR13893686	SC4-B	86			SAMN18207218	\	\	USA:Baltimore	Homo sapiens	patient	2017	SRS8406566	0	0	0	0	0	0	0	0	0	0	0	0	0	0	0	0	0	0	0	0	0	0	0	0	0	0	0	0	0	0	0	0	0	0	0	0
175	ERR4188633	SC4-B	14			SAMEA5419316	\	401	\	\	\	\	ERS3224611	0	0	0	0	0	0	0	0	0	0	0	0	0	0	0	0	0	0	0	0	0	0	1	0	0	0	0	0	0	0	0	0	0	0	0	0
176	ERR4188624	SC4-B	14			SAMEA5419312	\	397	\	\	\	\	ERS3224607	0	0	0	0	0	0	0	0	0	0	0	0	0	0	0	0	0	0	0	0	0	0	1	0	0	0	0	0	0	0	0	0	0	0	0	0
177	ERR4188627	SC4-B	14			SAMEA5419314	\	399	\	\	\	\	ERS3224609	0	0	0	0	0	0	0	0	0	0	0	0	0	0	0	0	0	0	0	0	0	0	1	0	0	0	0	0	0	0	0	0	0	0	0	0
178	GCA_018475465	SC4-B	30			SAMN16534575	GCA_018475465	G812	China:Zhujiang	Homo sapiens	blood	2017	\	0	0	0	0	0	0	0	1	0	0	0	0	0	0	0	1	0	0	0	0	0	0	0	0	0	0	0	0	0	0	0	0	0	0	0	0
179	GCA_018475445	SC4-B	30			SAMN16534574	GCA_018475445	G944	China:Zhujiang	Homo sapiens	\	2017	\	0	0	0	1	0	0	0	1	0	0	0	0	0	0	0	1	0	0	0	0	0	1	0	0	0	0	1	0	0	0	0	0	0	0	0	0
180	GCA_014284025	SC4-B	1			SAMN15828150	GCA_014284025	zy_m3	China:Guangzhou	Homo sapiens	pus	2016	SRS7236027	0	0	0	0	0	0	0	0	0	0	0	0	0	0	0	0	0	0	0	0	0	0	0	0	0	0	0	0	0	0	0	0	0	0	0	0
181	GCA_905196645	SC4-B	1			SAMEA7847756	GCA_905196645	\	Spain	Homo sapiens	human gut	\	ERS5594918	0	0	0	0	0	0	0	0	0	0	0	0	0	0	0	0	0	0	0	0	0	0	0	0	0	0	0	0	0	0	0	0	0	0	0	0
182	SRR8389905	SC4-B	1			SAMN10689943	\	C28	USA	Homo sapiens	\	2018-12-01	SRS4205215	0	0	0	0	0	0	0	0	0	0	0	0	0	0	0	0	0	0	0	0	0	0	0	0	0	0	0	0	0	0	0	0	0	0	0	0
183	GCA_014050625	SC4-B	1	GISul2/SGI1-Q3/Q1		SAMN12905639	GCA_014050625	PA18/16407	Austria:Vienna	goose	heart, liver, intestine, lung	\	\	0	0	0	0	0	0	0	0	0	0	0	0	0	0	0	0	0	0	0	0	0	0	0	0	0	0	0	0	0	0	0	0	0	0	0	0
184	SRR9037725	SC4-B	1	SGI1-D		SAMN11584205	\	W1	China	Homo sapiens	\	2018-07-21	SRS4743835	0	1	0	0	0	0	0	0	0	0	1	0	0	0	0	0	0	1	0	0	0	0	1	0	0	0	1	0	0	0	0	0	0	0	0	0
185	GCA_018475205	SC4-B	1			SAMN16534588	GCA_018475205	1711192009	China:Taian	Homo sapiens	secretions	2017	\	0	1	0	0	0	0	0	0	0	1	1	0	0	0	0	0	0	1	0	0	0	0	0	0	0	0	1	0	0	0	1	0	0	0	0	0
186	GCA_018475125	SC4-B	1			SAMN16534591	GCA_018475125	1701016	China:Jiaxing	animal	stool	2017	\	0	1	0	0	0	0	0	0	0	0	1	0	0	0	0	0	0	1	0	0	0	0	1	0	0	0	1	0	0	0	0	0	0	0	0	0
187	GCA_018475645	SC4-B	1			SAMN16534569	GCA_018475645	11759	China:Beijing	Homo sapiens	urine	2015	\	0	1	0	0	0	0	0	0	0	0	1	0	0	0	0	0	0	1	0	0	0	0	1	0	0	0	1	0	0	0	0	0	1	0	0	0
188	GCA_018141465	SC4-B	1	GISul2		SAMN15719828	GCA_018141465	11759	China:Beijing	Homo sapiens	urine	2015	\	0	1	0	0	0	0	0	0	0	0	1	0	0	0	0	0	0	1	0	0	0	0	1	0	0	0	1	0	0	0	0	0	0	0	0	0
189	GCA_014333575	SC4-B	55			SAMN15880019	GCA_014333575	zy_m16	China:Guangzhou	Homo sapiens	urine	2016	SRS7348628	0	0	0	0	0	0	0	0	0	0	0	0	0	0	0	0	0	0	0	0	0	0	0	0	0	0	0	0	0	0	0	0	0	0	0	0
190	GCA_018474545	SC4-B	1			SAMN16534622	GCA_018474545	1803262005	China:Zhengzhou	Homo sapiens	urine	2019	\	0	0	0	0	0	0	0	0	0	0	0	0	0	0	0	0	0	0	0	0	0	0	0	0	0	0	0	0	0	0	0	0	0	0	0	0
191	GCA_016085875	SC4-B	1			SAMEA1903565	GCA_016085875	M589	\	\	\	\	ERS203121	0	0	0	0	0	0	0	0	0	0	0	0	0	0	0	0	0	0	0	0	0	0	0	0	0	0	0	0	0	0	0	0	0	0	0	0
192	SRR7842157	SC4-B	90			SAMN10068517	\	591945	United Kingdom	Homo sapiens	human	2018-08-01	SRS3786261	0	0	0	0	0	0	0	0	0	0	0	0	0	0	0	0	0	0	0	0	0	0	1	0	0	0	0	0	0	0	0	0	0	0	0	0
193	GCA_013378135	SC4-B	1			SAMN11401652	GCA_013378135	Jiangxi	China:Jiangxi	Misgurnus anguillicaudatus	\	2016-08-06	\	0	0	0	0	0	0	0	0	0	0	0	0	0	0	0	0	0	0	0	0	0	0	0	0	0	0	0	0	0	0	0	0	0	0	0	0
194	GCA_018474845	SC4-B	1			SAMN16534604	GCA_018474845	C502	China:Zhujiang	Homo sapiens	secretions	2015	\	0	0	0	0	0	0	0	0	0	0	0	0	0	0	0	0	0	0	0	0	0	0	0	0	0	0	0	0	0	0	0	0	0	0	0	0
195	GCA_018475485	SC4-B	1			SAMN16534576	GCA_018475485	C25	China:Zhujiang	Homo sapiens	urine	2014	\	0	0	0	0	0	0	0	1	0	0	0	0	1	0	0	0	0	0	0	0	0	0	0	0	0	0	0	0	0	0	0	0	0	0	0	0
196	GCA_018456265	SC4-B	1		blaKPC-2-carrying plasmid	SAMN17080433	GCA_018456265	171229813	China:Jiangsu	Homo sapiens	\	2017	\	0	0	0	1	0	0	0	0	0	1	0	0	1	0	0	0	0	0	0	0	0	1	0	0	0	0	1	0	0	0	0	0	0	0	0	0
197	GCA_011465095	SC4-B	1			SAMN12769847	GCA_011465095	171229813	China:Nanjing	Homo sapiens	blood	2017	\	0	0	0	1	0	0	0	1	0	1	0	0	1	0	0	0	0	0	0	0	0	1	0	0	0	0	1	0	0	0	0	0	0	0	0	0
198	GCA_900635025	SC4-B	1			SAMEA2665114	GCA_900635025	NCTC235	\	\	\	1800/2017	ERS513125	0	0	0	0	0	0	0	0	0	0	0	0	0	0	0	0	0	0	0	0	0	0	0	0	0	0	0	0	0	0	0	0	0	0	0	0
199	GCA_008728955	SC4-B	1			SAMN12341014	GCA_008728955	Tannery effluent	India:TamilNadu	\	water	2015-08-02	\	0	0	0	0	0	0	0	0	0	0	0	0	0	0	0	0	0	0	0	0	0	0	0	0	0	0	0	0	0	0	0	0	0	0	0	0
200	ERR3330793	SC4-B	1			SAMEA5613881	\	LMG 7874	\	\	\	\	ERS3418067	0	0	0	0	0	0	0	0	0	0	0	0	0	0	0	0	0	0	0	0	0	0	0	0	0	0	0	0	0	0	0	0	0	0	0	0
201	GCA_001598895	SC4-B	1			SAMD00046901	GCA_001598895	NBRC 3848	\	\	\	\	\	0	0	0	0	0	0	0	0	0	0	0	0	0	0	0	0	0	0	0	0	0	0	0	0	0	0	0	0	0	0	0	0	0	0	0	0
202	GCA_018474565	SC4-B	28			SAMN16534620	GCA_018474565	E89	China:Zhujiang	Homo sapiens	secretions	2015	\	0	0	0	0	0	0	0	0	0	0	0	0	0	0	0	0	0	0	0	0	0	0	0	0	0	0	0	0	0	0	0	0	0	0	0	0
203	SRR14209335	SC4-B	28			SAMN18711042	\	\	Singapore	Homo sapiens	blood	2018-09-04	SRS8680587	0	0	0	0	0	0	0	0	0	0	0	0	0	0	0	0	0	0	0	0	0	0	0	0	0	0	0	0	0	0	0	0	0	0	0	0
204	ERR2719378	SC4-B	9			SAMEA104077042	\	\	\	\	\	\	ERS1740935	0	0	0	0	0	0	0	0	0	0	0	0	0	0	0	0	0	0	0	0	0	0	0	0	0	0	0	0	0	0	0	0	0	0	0	0
205	SRR11028885	SC4-B	9		blaIMP-27-carrying class 2 integron	SAMN14007631	\	N19-00598	Canada	Homo sapiens	\	2019	SRS6108349	0	0	0	0	0	0	0	1	0	0	0	0	0	0	0	0	0	0	0	0	0	0	0	0	0	0	0	0	0	0	0	0	0	0	0	0
206	SRR11028889	SC4-B	9		blaIMP-27-carrying class 2 integron	SAMN14007628	\	N18-02673	Canada	Homo sapiens	\	2018	SRS6108344	0	0	0	0	0	0	0	1	0	0	0	0	0	0	0	0	0	0	0	0	0	0	0	0	0	0	0	0	0	0	0	0	0	0	0	0
207	SRR11028883	SC4-B	9		blaIMP-27-carrying class 2 integron	SAMN14007629	\	N18-02869	Canada	Homo sapiens	\	2018	SRS6108351	0	0	0	0	0	0	0	1	0	0	0	0	0	0	0	0	0	0	0	0	0	0	0	0	0	0	0	0	0	0	0	0	0	0	0	0
208	SRR11028890	SC4-B	9		blaIMP-27-carrying class 2 integron	SAMN14007632	\	N19-05814	Canada	Homo sapiens	\	2019	SRS6108343	0	0	0	0	0	0	0	1	0	0	0	0	0	0	0	0	0	0	0	0	0	0	0	0	0	0	0	0	0	0	0	0	0	0	0	0
209	GCA_001066745	SC4-B	38			SAMN03197841	GCA_001066745	640_MMOR	USA:WA	Homo sapiens	\	\	SRS747046	0	0	0	0	0	0	0	0	0	0	0	0	0	0	0	0	0	0	0	0	0	0	0	0	0	0	0	0	0	0	0	0	0	0	0	0
210	SRR951795	SC4-B	1			SAMN00622997	\	AC2_8_11 AN FAA D6 4	\	\	\	\	SRS211676	0	0	0	0	0	0	0	0	0	0	0	0	0	0	0	0	0	0	0	0	0	0	0	0	0	0	0	0	0	0	0	0	0	0	0	0
211	GCA_011030225	SC4-B	25			SAMN14120191	GCA_011030225	MMM_73	Lebanon	Homo sapiens	\	2018-12-25	\	0	0	0	0	0	0	0	0	0	0	0	0	0	0	0	0	0	0	0	0	0	0	0	0	0	0	0	0	0	0	0	0	0	0	0	0
212	SRR14209336	SC4-B	25			SAMN18711041	\	\	Singapore	Homo sapiens	blood	2018-08-27	SRS8680586	0	0	0	0	0	0	0	0	0	0	0	0	0	0	0	0	0	0	0	0	0	0	0	0	0	0	0	0	0	0	0	0	0	0	0	0
213	GCA_018474645	SC4-B	1	GISul2		SAMN16534616	GCA_018474645	FS112720	China:Foshan	Homo sapiens	sputum	2018	\	0	0	0	0	0	0	0	0	0	0	0	0	0	0	0	0	0	0	0	0	0	0	0	0	0	0	0	0	0	0	0	0	0	0	0	0
214	SRR11028888	SC4-B	1			SAMN14007633	\	N18-00856	Canada	Homo sapiens	\	2018	SRS6108346	0	0	0	0	0	0	0	0	0	0	0	0	0	0	0	0	0	0	0	0	0	0	0	0	0	0	0	0	0	0	0	0	0	0	0	0
215	SRR11297169	SC4-B	1			SAMN14125858	\	PI088	\	Homo sapiens	fecal material	\	SRS6310202	0	0	0	0	0	0	0	0	0	0	0	0	0	0	0	0	0	0	0	0	0	0	0	0	0	0	0	0	0	0	0	0	0	0	0	0
216	SRR11297165	SC4-B	1			SAMN14125861	\	PI091	\	Homo sapiens	fecal material	\	SRS6310207	0	0	0	0	0	0	0	0	0	0	0	0	0	0	0	0	0	0	0	0	0	0	0	0	0	0	0	0	0	0	0	0	0	0	0	0
217	GCA_000966695	SC4-B	1			SAMN03375434	GCA_000966695	8066	\	Homo sapiens	patient with chronic struvite urolithiasis	\	SRS876766	0	0	0	0	0	0	0	0	0	0	0	0	0	0	0	0	0	0	0	0	0	0	0	0	0	0	0	0	0	0	0	0	0	0	0	0
218	GCA_900453165	SC4-B	1			SAMEA104200656	GCA_900453165	NCTC12286	United Kingdom:Dublin	\	urine	1900/1989	ERS1859674	0	0	0	0	0	0	0	0	0	0	0	0	0	0	0	0	0	0	0	0	0	0	0	0	0	0	0	0	0	0	0	0	0	0	0	0
219	SRR14209375	SC4-B	1	GISul2		SAMN18711013	\	\	Australia	Homo sapiens	blood	2015-10-22	SRS8680547	0	0	0	0	0	0	0	0	0	0	0	0	0	0	0	0	0	0	0	0	0	0	0	0	0	0	0	0	0	0	0	0	0	0	0	0
220	SRR11028891	SC4-B	1		blaIMP-27-carrying class 2 integron	SAMN14007627	\	N18-01877	Canada	Homo sapiens	\	2018	SRS6108345	0	0	0	0	0	0	0	1	0	0	0	0	0	0	0	0	0	0	0	0	0	0	0	0	0	0	0	0	0	0	0	0	0	0	0	0
221	GCA_010748915	SC4-B	49			SAMN14085905	GCA_010748915	MP63	China:Jinan	\	wastewater	2018-06-02	\	0	0	0	0	1	0	0	0	0	0	0	0	0	0	0	0	1	0	0	0	0	0	0	0	0	0	0	0	0	0	0	0	0	0	0	0
222	GCA_004349695	SC4-B	19			SAMN10689945	GCA_004349695	C135	USA	Homo sapiens	\	2018-12-01	SRS4205216	0	0	0	0	0	0	0	0	0	0	0	0	0	0	0	0	0	0	0	0	0	0	0	0	0	0	0	0	0	0	0	0	0	0	0	0
223	ERR3712719	SC4-B	19			SAMEA6368326	\	\	Netherlands	\	\	\	ERS4134429	0	0	0	0	0	0	0	0	0	0	0	0	0	0	0	0	0	0	0	0	0	0	0	0	0	0	0	0	0	0	0	0	0	0	0	0
224	GCA_015698325	SC4-B	22	ICEPmiUSA1		SAMN16619592	GCA_015698325	SMM01	India:Puttaparthi	Homo sapiens	midstream urine	2018	\	0	0	0	0	0	0	0	1	0	0	0	0	0	0	0	0	0	0	0	0	0	0	0	0	0	0	1	0	0	0	0	0	0	0	0	0
225	GCA_002847885	SC4-B	22	SGI1-Q3		SAMN08193707	GCA_002847885	UMB1297	USA:IL	Homo sapiens	\	2015	\	0	0	0	0	0	0	0	0	0	0	1	0	0	0	0	0	0	0	0	0	0	0	0	0	0	0	1	0	0	0	0	0	0	0	0	0
226	GCA_001653675	SC4-B	21	ICEPm1		SAMN04497995	GCA_001653675	INSali207	Portugal:Lisbon	\	vegetable	2013	\	0	0	0	0	0	0	0	1	0	0	0	0	0	0	0	1	0	0	0	0	0	0	0	0	0	0	0	0	0	0	0	0	0	0	0	0
227	GCA_018474685	SC4-B	21			SAMN16534613	GCA_018474685	1705-04293	China:Beijing	Homo sapiens	puncture fluid	2017	\	0	0	0	0	0	0	0	0	0	0	0	0	0	0	0	0	0	0	0	0	0	0	0	0	0	0	0	0	0	0	0	0	0	0	0	0
228	GCA_002184465	SC1	3			SAMN06812672	GCA_002184465	CRK0002	USA	Homo sapiens	blood	2015	SRS2138271	0	0	0	0	0	0	0	0	0	0	0	0	0	0	0	0	0	0	0	0	0	0	0	0	0	0	0	0	0	0	0	0	0	0	0	0
229	GCA_016085695	SC1	3	GISul2		SAMEA1903580	GCA_016085695	M571	\	\	\	\	ERS203136	0	0	0	0	0	0	0	0	0	0	0	0	0	0	0	0	0	0	0	0	0	0	0	0	0	0	0	0	0	0	0	0	0	0	0	0
230	GCA_014283905	SC1	3	SGI1-K4/ICEPm1	blaIMP-1-carrying IncP-1β plasmid	SAMN15828154	GCA_014283905	nx_m63	China:Yinchuan	Homo sapiens	urine	2014	SRS7236031	0	0	0	0	0	0	0	1	0	0	0	0	0	0	0	0	0	0	0	0	0	0	0	0	0	0	0	0	0	0	0	0	0	0	0	0
231	GCA_001558895	SC1	3			SAMN03996316	GCA_001558895	FDAARGOS_172	USA:DC	Homo sapiens	urine	2014-06-25	SRS1135270	0	0	0	0	0	0	0	1	0	0	0	0	0	0	0	0	0	0	0	0	0	0	0	0	0	0	0	0	0	0	0	0	0	0	0	0
232	GCA_015937705	SC1	3		blaNDM-7-carrying IncX3 plasmid, blaKPC-2-carrying Tn4401b transposon	SAMN14669235	GCA_015937705	2019GO-00045	USA	Homo sapiens	tracheal aspirate	2019	SRS6523251	0	0	1	0	0	0	0	0	0	0	1	0	0	0	0	0	0	1	0	0	0	0	1	0	0	0	0	0	0	0	0	0	0	0	0	0
233	GCA_002588265	SC1	3		blaNDM-1-carrying IncFII-IncFIB(pB171) plasmid	SAMN07312482	GCA_002588265	FDAARGOS_438	Canada:BC	Homo sapiens	sputum	2014-10-01	SRS2397401	0	0	1	0	0	0	0	0	0	0	1	0	0	0	0	0	0	0	0	0	0	0	1	0	0	0	0	0	0	0	0	0	0	0	0	0
234	GCA_003340585	SC1	3			SAMN09695391	GCA_003340585	MM 4	Russia:Kazan	Homo sapiens	urine	2014-10-14	SRS4631624	0	0	0	0	0	0	0	0	0	0	0	0	0	0	0	0	0	0	0	0	0	0	0	0	0	0	0	0	0	0	0	0	0	0	0	0
235	GCA_018474985	SC1	3			SAMN16534598	GCA_018474985	E806	China:Zhujiang	Homo sapiens	urine	2016	\	0	0	0	0	0	0	0	1	0	0	0	0	0	0	0	0	0	0	0	0	0	0	0	0	0	0	0	0	0	0	0	0	0	0	0	0
236	GCA_003287815	SC1	3			SAMN09509789	GCA_003287815	MM 190	Russia:Kazan	Homo sapiens	urine	2015-06-10	SRS4631370	0	0	0	0	0	0	0	0	0	0	0	0	0	0	0	0	0	0	0	0	0	0	0	0	0	0	0	0	0	0	0	0	0	0	0	0
237	GCA_902387845	SC1	3			SAMEA5852017	GCA_902387845	ERS3640542	\	\	human gut	\	ERS3640542	0	0	0	0	0	0	0	0	0	0	0	0	0	0	0	0	0	0	0	0	0	0	0	0	0	0	0	0	0	0	0	0	0	0	0	0
238	GCA_900478755	SC1	3			SAMEA2709025	GCA_900478755	NCTC12028	\	Homo sapiens	stool	1800/1987	ERS530427	0	0	0	0	0	0	0	0	0	0	0	0	0	0	0	0	0	0	0	0	0	0	0	0	0	0	0	0	0	0	0	0	0	0	0	0
239	GCA_006094455	SC1	3			SAMN10712293	GCA_006094455	ATCC 25830	\	\	\	\	SRS4284990	0	0	0	0	0	0	0	0	0	0	0	0	0	0	0	0	0	0	0	0	0	0	0	0	0	0	0	0	0	0	0	0	0	0	0	0
240	GCA_900453135	SC1	3			SAMEA4552889	GCA_900453135	NCTC232	\	\	\	1900/1920	ERS1452068	0	0	0	0	0	0	0	0	0	0	0	0	0	0	0	0	0	0	0	0	0	0	0	0	0	0	0	0	0	0	0	0	0	0	0	0
241	GCA_002416605	SC1	3			SAMN06106837	GCA_002416605	E042	South Africa:Pretoria	Homo sapiens	urine	2013-08-26	\	0	0	0	0	0	0	0	0	0	0	0	0	0	0	0	0	0	0	0	0	0	0	0	0	0	0	0	0	0	0	0	0	0	0	0	0
242	GCA_018475525	SC1	3			SAMN16534573	GCA_018475525	12304	China:Wenzhou	Homo sapiens	secretions	2013	\	0	0	0	1	0	0	0	0	1	0	0	0	0	1	0	0	0	1	0	0	0	1	0	0	0	0	1	0	0	0	0	0	0	0	0	0
243	GCA_018456285	SC1	3		blaKPC-2-carrying plasmid	SAMN17080432	GCA_018456285	170516602	China:Jiangsu	Homo sapiens	\	2017	\	0	0	0	0	0	0	0	0	0	0	0	0	0	0	0	0	0	0	0	0	0	0	0	0	0	0	0	0	0	0	0	0	0	0	0	0
244	GCA_003955965	SC1	3	GISul2/ICEPm1	blaNDM-5-carrying IncX3 plasmid	SAMN10218950	GCA_003955965	L241	China:Hangzhou	Homo sapiens	feces	2016-01-26	\	0	0	0	0	0	0	0	0	0	0	0	0	0	0	0	0	0	0	0	0	0	0	0	0	0	0	0	0	0	0	0	0	0	0	0	0
245	GCA_000286435	SC1	3	PGI2-MG201402/ICEPmiChn3		SAMN02603113	GCA_000286435	KT	China:Taiwan	Homo sapiens	blood	2009-03-18	\	0	0	0	0	0	0	0	0	0	0	0	0	0	0	0	0	0	0	0	0	0	0	0	0	0	0	0	0	0	0	0	0	0	0	0	0
246	DRR015596	SC1	3	ICEPm1		SAMD00012489	\	\	\	\	\	\	DRS013797	0	0	0	0	0	0	0	0	0	0	0	0	0	0	0	0	0	0	0	0	0	0	0	0	0	0	0	0	0	0	0	0	0	0	0	0
Accession number of clade 1 are under yellow background.
Accession number of strain zy-m28 and nx_m63 in this study are GCA_014333515 and GCA_014283905, respectively and are in red color.
[truncated: 75 more columns]

## Sheet: Table S8
Table S8 The predictive evidence of putative IMEs/ICEs.
query	sequence	start	end	subject	coverage	coverage map	gaps	%coverage	%identity	database	putative IME/ICE
ERR3515863	23	19989	20560	229-SGI1-U-HM747961-1..721	97-668/721	..============.	0/0	79.33	87.41	IME	SGI1-U
ERR3515864	28	19986	20557	229-SGI1-U-HM747961-1..721	97-668/721	..============.	0/0	79.33	87.41	IME	SGI2-U
ERR3515865	106	3233	3804	229-SGI1-U-HM747961-1..721	97-668/721	..============.	0/0	79.33	87.41	IME	SGI3-U
GCA_000307755	AMWL02000008.1	27724	50952	178-MGIVflInd1-KC117176-1..23229	1-23229/23229	===============	0/0	100	99.36	IME	MGIVflInd1
GCA_000530115	CBWE010000070.1	2416	2849	203-SGI1-K5-EU664606-1..782	179-612/782	...=========...	0/0	55.5	100	IME	SGI1-K5
GCA_000747035	JQGP01000047.1	128	949	225-SGI1-Q3-EU664611-1..1489	40-861/1489	=========......	0/0	55.2	100	IME	SGI1-Q3
GCA_001263435	LGYC01000004.1	111429	120442	8-GISul2-KX709966-29940..45399	1-9014/15460	=========......	0/0	58.31	99.99	IME	GISul2
GCA_001558895	CP014026.2	1103389	1118848	8-GISul2-KX709966-29940..45399	1-15460/15460	===============	0/0	100	99.99	IME	GISul2
GCA_002180575	NDBP01000013.1	46986	59143	8-GISul2-KX709966-29940..45399	1-12167/15460	========/====..	1/9	78.64	99.92	IME	GISul2
GCA_002588265	PDLE01000004.1	3619165	3619987	202-SGI1-K4-EU664605-1..2650	193-1015/2650	.=====.........	0/0	31.06	100	IME	SGI1-K4
GCA_002968775	CP027177.1	567465	590692	178-MGIVflInd1-KC117176-1..23229	1-23229/23229	========/======	1/1	100	99.35	IME	MGIVflInd1
GCA_002968775	CP027177.1	3711189	3712023	225-SGI1-Q3-EU664611-1..1489	25-861/1489	========/=.....	1/2	56.08	99.28	IME	SGI1-Q3
GCA_002968775	CP027177.1	3871178	3872002	225-SGI1-Q3-EU664611-1..1489	38-862/1489	=========......	0/0	55.41	100	IME	SGI1-Q3
GCA_003114875	AP018565.2	71162	71984	225-SGI1-Q3-EU664611-1..1489	41-863/1489	=========......	0/0	55.27	99.88	IME	SGI1-Q3
GCA_003968785	RXYS01000040.1	232088	244776	8-GISul2-KX709966-29940..45399	1-12689/15460	=============..	0/0	82.08	99.98	IME	GISul2
GCA_010588235	VKSG01000030.1	10154	22311	8-GISul2-KX709966-29940..45399	1-12167/15460	========/====..	1/9	78.64	99.92	IME	GISul2
GCA_011030225	JAAJRK010000017.1	79044	91215	8-GISul2-KX709966-29940..45399	1-12172/15460	============...	0/0	78.73	99.99	IME	GISul2
GCA_011754435	JAAQVS010000002.1	46275	47111	202-SGI1-K4-EU664605-1..2650	179-1013/2650	======../......	1/2	31.51	99.28	IME	SGI1-K4
GCA_011754435	JAAQVS010000002.1	90007	90830	225-SGI1-Q3-EU664611-1..1489	38-861/1489	=========......	0/0	55.34	99.88	IME	SGI1-Q3
GCA_014333515	JACSCG010000014.1	1	21338	199-PGI2-MG201402-1400..62977	1-21337/61578	=====.../......	1/1	34.65	99.99	IME	PGI2-MG201402
GCA_015356505	JACYGI010000028.1	2561	3387	225-SGI1-Q3-EU664611-1..1489	36-861/1489	========/=.....	1/1	55.47	99.88	IME	SGI1-Q3
GCA_015698325	CP063843.1	3878128	3878954	225-SGI1-Q3-EU664611-1..1489	38-864/1489	=========......	0/0	55.54	100	IME	SGI1-Q3
GCA_016074935	DACXTA010000038.1	27532	28692	259-SGI1-J6-JQ796373-1..3302	466-1626/3302	..======.......	0/0	35.16	85.1	IME	SGI1-J6
GCA_016939515	CP070521.1	37934	38757	225-SGI1-Q3-EU664611-1..1489	38-861/1489	=========......	0/0	55.34	99.88	IME	SGI1-Q3
GCA_016939635	CP070550.1	3387	4210	225-SGI1-Q3-EU664611-1..1489	38-861/1489	=========......	0/0	55.34	99.88	IME	SGI1-Q3
GCA_017114545	JAFIQH010000005.1	7143	7966	225-SGI1-Q3-EU664611-1..1489	38-861/1489	=========......	0/0	55.34	99.88	IME	SGI1-Q3
GCA_017655285	JAGGIT010000011.1	27809	51037	178-MGIVflInd1-KC117176-1..23229	1-23229/23229	===============	0/0	100	99.36	IME	MGIVflInd1
GCA_018141465	CP059986.1	2169356	2184815	8-GISul2-KX709966-29940..45399	1-15460/15460	===============	0/0	100	100	IME	GISul2
GCA_018141465	CP059986.1	2289504	2290328	225-SGI1-Q3-EU664611-1..1489	38-862/1489	=========......	0/0	55.41	100	IME	SGI1-Q3
GCA_018141465	CP059986.1	2293031	2293858	223-SGI1-Q1-EU664609-1..1992	545-1372/1992	....=======....	0/0	41.57	99.76	IME	SGI1-Q1
GCA_018456225	JAEHFU010000006.1	148180	169745	199-PGI2-MG201402-1400..62977	1-21565/61578	=====.../......	1/1	35.02	99.97	IME	PGI2-MG201402
GCA_018456285	JAEHFS010000001.1	493774	509233	8-GISul2-KX709966-29940..45399	1-15460/15460	===============	0/0	100	99.99	IME	GISul2
GCA_018475065	JADIBA010000021.1	4814	26376	199-PGI2-MG201402-1400..62977	30048-51610/61578	.......======..	0/0	35.02	99.97	IME	PGI2-MG201402
GCA_018475085	JADIBB010000037.1	1391	3656	205-SGI1-A-AY049746-1..4260	1157-3422/4260	....=========..	0/0	53.19	100	IME	SGI1-A
GCA_018475135	JADIAY010000003.1	286692	300694	8-GISul2-KX709966-29940..45399	1-14012/15460	========/=====.	1/9	90.58	99.92	IME	GISul2
GCA_018475135	JADIAY010000020.1	1	373	203-SGI1-K5-EU664606-1..782	177-549/782	...========....	0/0	47.7	99.46	IME	SGI1-K5
GCA_018475205	JADIAU010000011.1	1	26601	252-SGI1-D-KU854986-900..37920	1-26601/37021	===========....	0/0	71.85	100	IME	SGI1-D
GCA_018475245	JADIAS010000019.1	2519	16052	199-PGI2-MG201402-1400..62977	32617-46150/61578	.......=====...	0/0	21.98	100	IME	PGI2-MG201402
GCA_018475285	JADIAR010000020.1	9905	13223	205-SGI1-A-AY049746-1..4260	106-3424/4260	=============..	0/0	77.91	99.97	IME	SGI1-A
GCA_018475405	JADIAK010000021.1	1	14871	199-PGI2-MG201402-1400..62977	32617-47487/61578	.......=====...	0/0	24.15	99.98	IME	PGI2-MG201402
GCA_018475405	JADIAK010000030.1	1388	3653	205-SGI1-A-AY049746-1..4260	1157-3422/4260	....=========..	0/0	53.19	100	IME	SGI1-A
GCA_018475425	JADIAJ010000030.1	1391	3336	205-SGI1-A-AY049746-1..4260	1477-3422/4260	.....========..	0/0	45.68	100	IME	SGI2-A
GCA_018475445	JADIAG010000014.1	1	14871	199-PGI2-MG201402-1400..62977	32617-47487/61578	.......=====...	0/0	24.15	99.99	IME	PGI2-MG201402
GCA_018475525	JADIAF010000017.1	4814	26279	199-PGI2-MG201402-1400..62977	30048-51513/61578	.......======..	0/0	34.86	99.97	IME	PGI2-MG201402
GCA_018475545	JADIAD010000031.1	1	19315	199-PGI2-MG201402-1400..62977	32617-51931/61578	.......======..	0/0	31.37	99.99	IME	PGI2-MG201402
GCA_018475545	JADIAD010000036.1	3318	5588	205-SGI1-A-AY049746-1..4260	1157-3422/4260	...=====/====..	1/5	53.19	99.78	IME	SGI1-A
GCA_018475585	JADIAC010000021.1	4814	26376	199-PGI2-MG201402-1400..62977	30048-51610/61578	.......======..	0/0	35.02	99.97	IME	PGI2-MG201402
GCA_018475645	JADIAB010000011.1	1	12276	8-GISul2-KX709966-29940..45399	1-12276/15460	============...	0/0	79.4	100	IME	GISul2
SRR11028887	1	809076	814428	163-IncP_island-AE014292-343695..361343	3230-8575/17649	..=====./......	16/41	30.19	93.95	IME	IncP_island
SRR11102022	4	284367	285201	202-SGI1-K4-EU664605-1..2650	179-1013/2650	.=====.........	0/0	31.51	99.4	IME	SGI1-K4
SRR14209336	11	31856	44027	8-GISul2-KX709966-29940..45399	1-12172/15460	============...	0/0	78.73	99.99	IME	GISul2
ERR3713004	4	1	76791	1024-ICEPmiCHN3237-KX243414-1..87215	10425-87215/87215	.==============	0/0	88.05	100	ICE	ICEPmiCHN3237
GCA_000307755	AMWL02000005.1	41	92576	375-ICEPm1-AM942759-2793762..2886224	1-92463/92463	========/======	3/73	100	99.89	ICE	ICEPm1
GCA_000783955	CP026046.1	212753	225499	335-ICERsoGMI1000-1-AL646052-2780064..2825985	1315-14124/45922	=====.../......	25/111	27.71	89.34	ICE	ICERsoGMI1000
GCA_002185325	NEYV02000046.1	131012	223494	375-ICEPm1-AM942759-2793762..2886224	1-92463/92463	========/======	5/48	99.98	99.92	ICE	ICEPm1
GCA_002416605	NXIQ01000001.1	604134	675990	375-ICEPm1-AM942759-2793762..2886224	20524-92463/92463	...=====/======	14/119	77.69	99.61	ICE	ICEPm1
GCA_002588265	PDLE01000004.1	2536593	2629070	375-ICEPm1-AM942759-2793762..2886224	1-92463/92463	========/======	10/53	99.98	99.92	ICE	ICEPm1
GCA_002946575	CP026651.1	972885	1016247	375-ICEPm1-AM942759-2793762..2886224	49025-92463/92463	.......=/======	8/94	46.89	99.58	ICE	ICEPm1
GCA_002946575	CP026651.1	1017574	1046095	375-ICEPm1-AM942759-2793762..2886224	20524-49036/92463	...=====/......	1/9	30.84	99.75	ICE	ICEPm1
GCA_003071325	CP028956.1	1920943	2013412	375-ICEPm1-AM942759-2793762..2886224	1-92463/92463	========/======	3/7	100	99.96	ICE	ICEPm1
GCA_003573445	CP032295.1	630070	642088	70-ICEEc1-AY233333-1..38927	5909-17923/38927	..=====./......	19/48	30.81	94.52	ICE	ICEEc1
GCA_006517665	VHOJ01000004.1	105140	117156	70-ICEEc1-AY233333-1..38927	5909-17923/38927	..=====./......	21/50	30.8	94.27	ICE	ICEEc1
GCA_011754435	JAAQVS010000002.1	59758	74000	1023-ICEPmiChn3-KY437727-1..55195	10760-25002/55195	..=====........	0/0	25.8	99.99	ICE	ICEPmiChn3
GCA_015902585	DACSUY010000057.1	1	25368	375-ICEPm1-AM942759-2793762..2886224	12604-37974/92463	.=====../......	1/3	27.44	99.94	ICE	ICEPm1
GCA_015903745	DACSWO010000011.1	1	41245	375-ICEPm1-AM942759-2793762..2886224	1-41245/92463	=======........	0/0	44.61	99.95	ICE	ICEPm1
GCA_015903745	DACSWO010000027.1	1	21077	375-ICEPm1-AM942759-2793762..2886224	41299-62375/92463	......=====....	0/0	22.8	99.96	ICE	ICEPm1
GCA_016074935	DACXTA010000003.1	143923	146353	89-SXT-ET--AY035340-1..6202	1-2435/6202	======../......	4/4	39.2	96.8	ICE	SXT-ET
GCA_016074935	DACXTA010000003.1	153885	177743	1071-ICEVpaCan1-CP028481-2625296..2706787	14421-38249/81492	..=====./......	9/34	29.24	96.44	ICE	ICEVpaCan1
GCA_016074935	DACXTA010000003.1	185536	186451	459-ICEEniSpa2-HE577625-1..3450	979-1894/3450	....=====......	0/0	26.55	97.93	ICE	ICEEniSpa2
GCA_016074935	DACXTA010000043.1	1	28959	375-ICEPm1-AM942759-2793762..2886224	12397-41323/92463	.======./......	2/34	31.28	99.83	ICE	ICEPm1
GCA_016074935	DACXTA010000058.1	1	20787	375-ICEPm1-AM942759-2793762..2886224	41376-62162/92463	......=====....	0/0	22.48	99.98	ICE	ICEPm1
GCA_016084435	AAXWEA010000012.1	1	66711	375-ICEPm1-AM942759-2793762..2886224	1-66678/92463	========/===...	1/33	72.11	99.91	ICE	ICEPm1
GCA_016085695	DACXXU010000005.1	21948	59946	40-ICEPmiUSA1-AM942759-2649499..2730130	17061-55067/80632	..======/==....	7/12	47.12	96.9	ICE	ICEPmiUSA1
GCA_016618235	CP061513.1	51149	65387	1023-ICEPmiChn3-KY437727-1..55195	10760-25002/55195	..=====./......	4/4	25.8	99.97	ICE	ICEPmiChn3
GCA_016618235	CP061513.1	2903901	2943959	945-ICE6441-MF168946-1..88502	34178-74236/88502	.....========..	0/0	45.26	99.99	ICE	ICE6441
GCA_016727445	CP068145.1	3480195	3572692	375-ICEPm1-AM942759-2793762..2886224	1-92463/92463	========/======	3/35	100	99.93	ICE	ICEPm1
GCA_016939515	CP070524.1	455047	527441	375-ICEPm1-AM942759-2793762..2886224	20104-92463/92463	...=====/======	3/35	78.26	99.92	ICE	ICEPm1
GCA_016939575	CP070537.1	1137454	1229941	375-ICEPm1-AM942759-2793762..2886224	1-92463/92463	========/======	2/25	100	99.94	ICE	ICEPm1
GCA_016939575	CP070537.1	3052115	3066205	335-ICERsoGMI1000-1-AL646052-2780064..2825985	1315-15433/45922	=====.../......	49/198	30.5	87.11	ICE	ICERsoGMI1000
GCA_016939635	CP070553.1	2011823	2084217	375-ICEPm1-AM942759-2793762..2886224	20104-92463/92463	...=====/======	3/35	78.26	99.92	ICE	ICEPm1
GCA_017114545	JAFIQH010000003.1	135304	207697	375-ICEPm1-AM942759-2793762..2886224	20104-92463/92463	...=====/======	2/34	78.26	99.92	ICE	ICEPm1
GCA_017956115	DADVWF010000004.1	105296	117314	70-ICEEc1-AY233333-1..38927	5909-17923/38927	..=====./......	19/48	30.81	94.49	ICE	ICEEc1
GCA_018456285	JAEHFS010000003.1	54611	129271	375-ICEPm1-AM942759-2793762..2886224	1-74628/92463	========/====..	1/33	80.71	99.92	ICE	ICEPm1
GCA_018474655	JADIBV010000005.1	330000	342015	70-ICEEc1-AY233333-1..38927	5909-17923/38927	..=====./......	21/51	30.8	94.46	ICE	ICEEc1
GCA_018474685	JADIBT010000002.1	723216	795135	375-ICEPm1-AM942759-2793762..2886224	20524-92463/92463	...=====/======	8/54	77.76	99.83	ICE	ICEPm1
GCA_018475045	JADIBC010000003.1	109	43471	375-ICEPm1-AM942759-2793762..2886224	49025-92463/92463	.......=/======	8/94	46.89	99.58	ICE	ICEPm1
GCA_018475045	JADIBC010000009.1	112	28633	375-ICEPm1-AM942759-2793762..2886224	20524-49036/92463	...=====/......	1/9	30.84	99.75	ICE	ICEPm1
GCA_018475065	JADIBA010000021.1	6674	20916	1023-ICEPmiChn3-KY437727-1..55195	10760-25002/55195	..=====........	0/0	25.8	100	ICE	ICEPmiChn3
GCA_018475165	JADIAV010000001.1	612930	625676	335-ICERsoGMI1000-1-AL646052-2780064..2825985	1315-14124/45922	=====.../......	25/111	27.71	89.35	ICE	ICERsoGMI1000
GCA_018475165	JADIAV010000003.1	75801	168319	375-ICEPm1-AM942759-2793762..2886224	1-92463/92463	========/======	3/56	100	99.91	ICE	ICEPm1
GCA_018475185	JADIAW010000004.1	292246	364639	375-ICEPm1-AM942759-2793762..2886224	20104-92463/92463	...=====/======	2/34	78.26	99.92	ICE	ICEPm1
GCA_018475245	JADIAS010000019.1	1738	16052	1023-ICEPmiChn3-KY437727-1..55195	9979-24293/55195	..=====........	0/0	25.94	99.99	ICE	ICEPmiChn3
GCA_018475305	JADIAP010000002.1	382436	474849	375-ICEPm1-AM942759-2793762..2886224	1-92463/92463	========/======	5/51	99.95	99.91	ICE	ICEPm1
GCA_018475345	JADIAL010000002.1	99806	171671	375-ICEPm1-AM942759-2793762..2886224	20524-92463/92463	...=====/======	11/122	77.7	99.61	ICE	ICEPm1
GCA_018475355	JADIAN010000002.1	375103	467590	375-ICEPm1-AM942759-2793762..2886224	1-92463/92463	========/======	2/25	100	99.94	ICE	ICEPm1
GCA_018475405	JADIAK010000021.1	1338	14871	1023-ICEPmiChn3-KY437727-1..55195	10760-24293/55195	..=====........	0/0	24.52	99.98	ICE	ICEPmiChn3
GCA_018475445	JADIAG010000014.1	1338	14871	1023-ICEPmiChn3-KY437727-1..55195	10760-24293/55195	..=====........	0/0	24.52	99.99	ICE	ICEPmiChn3
GCA_018475525	JADIAF010000017.1	6674	20916	1023-ICEPmiChn3-KY437727-1..55195	10760-25002/55195	..=====........	0/0	25.8	99.99	ICE	ICEPmiChn3
GCA_018475545	JADIAD010000031.1	1	13534	1023-ICEPmiChn3-KY437727-1..55195	10760-24293/55195	..=====........	0/0	24.52	100	ICE	ICEPmiChn3
GCA_018475585	JADIAC010000021.1	6674	20916	1023-ICEPmiChn3-KY437727-1..55195	10760-25002/55195	..=====........	0/0	25.8	100	ICE	ICEPmiChn3
GCA_018475595	JADHZZ010000010.1	110	28631	375-ICEPm1-AM942759-2793762..2886224	20524-49036/92463	...=====/......	1/9	30.84	99.75	ICE	ICEPm1
GCA_018475595	JADHZZ010000017.1	28671	72033	375-ICEPm1-AM942759-2793762..2886224	49025-92463/92463	.......=/======	8/94	46.89	99.58	ICE	ICEPm1
SRR11028884	5	67149	70440	451-ICEVscSpa2-HE577624-1..9770	2670-5949/9770	...=====/=.....	4/16	33.55	88.28	ICE	ICEVscSpa2
SRR11028886	12	14499	90607	375-ICEPm1-AM942759-2793762..2886224	1-76109/92463	=============..	0/0	82.31	99.97	ICE	ICEPm1
SRR11028887	4	1	55862	375-ICEPm1-AM942759-2793762..2886224	20524-76365/92463	...=====/====..	5/22	60.39	99.76	ICE	ICEPm1
SRR11102022	2	327492	399430	375-ICEPm1-AM942759-2793762..2886224	20524-92463/92463	...=====/======	10/83	77.76	99.8	ICE	ICEPm1
SRR11297206	9	36159	108552	375-ICEPm1-AM942759-2793762..2886224	20104-92463/92463	...=====/======	2/34	78.26	99.92	ICE	ICEPm1
SRR13893690	1	401542	414288	335-ICERsoGMI1000-1-AL646052-2780064..2825985	1315-14124/45922	=====.../......	25/111	27.71	89.35	ICE	ICERsoGMI1000
SRR13893690	3	2973	74857	375-ICEPm1-AM942759-2793762..2886224	20524-92463/92463	...=====/======	10/115	77.71	99.62	ICE	ICEPm1
SRR14209352	2	372728	444694	375-ICEPm1-AM942759-2793762..2886224	20524-92463/92463	...=====/======	6/29	77.8	99.86	ICE	ICEPm1
Accession number of strain zy-m28 in this study is GCA_014333515 and in red color.
